# Supplementary material for: Di-μ-nicotinato-κ2 N:O;κ2 O:N-bis­[aqua­(ethyl­enediamine-κ2 N,N′)(nicotinato-κN)cadmium(II)] dihydrate
Source: Acta Crystallogr Sect E Struct Rep Online. 2008 Apr 16;64(Pt 5):m665–6. doi: 10.1107/S1600536808009756 (PMC2961096; doi:10.1107/S1600536808009756)
Supplement: Supplementary file 1 [file e-64-0m665-sup1.cif]

##############################################################################
###                                                                        ###
###        Electronic paper (Acta Crystallographica Section E)             ###
###                                                                        ###
##############################################################################
#                                                                            #
# This CIF contains the data in a paper accepted for publication in Acta     #
# Crystallographica Section E. It conforms to the requirements of Notes      #
# for Authors for Section E, and has been peer reviewed under the auspices   #
# of the IUCr Commission on Journals.                                        #
#                                                                            #
# Full details of the Crystallographic Information File format               #
# are given in the paper "The Crystallographic Information File (CIF):       #
# a New Standard Archive File for Crystallography" by S. R. Hall, F. H.      #
# Allen and I. D. Brown [Acta Cryst. (1991), A47, 655-685].                  #
#                                                                            #
# The current version of the core CIF dictionary is obtainable from          #
# ftp://ftp.iucr.org/pub/cif_core.dic. The current version number is 2.4.    #
#                                                                            #
# Software is freely available for graphical display of the structure(s) in  #
# this CIF.  For information consult the CIF home page http://www.iucr.org/  #
# cif/home.html                                                              #
#                                                                            #
# This file may be used for bona fide research purposes within the           #
# scientific community so long as proper attribution is given to the journal # 
# article from which it was obtained.                                        #
#                                                                            #
##############################################################################
                                             
data_global
_audit_creation_method     SHELXL-97
_journal_date_recd_electronic     2008-04-02
_journal_date_accepted     2008-04-09
_journal_name_full     'Acta Crystallographica, Section E'
_journal_year     2008
_journal_volume     64
_journal_issue      5
_journal_page_first     m665
_journal_page_last     m666
_journal_paper_category     QM
_journal_coeditor_code     ZL2107
_publ_contact_author_name     'Moncol, Jan'
_publ_contact_author_address
;
Department of Inorganic Chemistry
Slovak Technical University
Radlinsk\'eho 9
SK-812 37 Bratislava
Slovakia
;
_publ_contact_author_email     jan.moncol@stuba.sk
_publ_contact_author_fax     '+421 2524-93-198'
_publ_contact_author_phone     '+421 2593-25-186'
_publ_section_title
;
Di-\m-nicotinato-\k^2^<i>N</i>:<i>O</i>;\k^2^<i>O</i>:<i>N</i>-\\
bis[aqua(ethylenediamine-\k^2^<i>N</i>,<i>N</i>')(nicotinato-\\
\k<i>N</i>)cadmium(II)] dihydrate
;
loop_
    _publ_author_name
    _publ_author_address
    'Moncol, Jan'
;
Department of Inorganic Chemistry
Slovak Technical University
Radlinsk\'eho 9
SK-812 37 Bratislava
Slovakia
;
    'Miklo\<s, Du\<san'
;
Department of Inorganic Chemistry
Slovak Technical University
Radlinsk\'eho 9
SK-812 37 Bratislava
Slovakia
;
    'Segla, Peter'
;
Department of Inorganic Chemistry
Slovak Technical University
Radlinsk\'eho 9
SK-812 37 Bratislava
Slovakia
;
    'Koman, Marian'
;
Department of Inorganic Chemistry
Slovak Technical University
Radlinsk\'eho 9
SK-812 37 Bratislava
Slovakia
;
data_I
_audit_creation_method     SHELXL-97
_chemical_name_systematic
;
Di-\m-nicotinato-\k^2^N:O;\k^2^O:N-bis[aqua(ethylenediamine-
\k^2^N,N')(nicotinato-\kN)cadmium(II)] dihydrate
;
_chemical_name_common     ?
_chemical_formula_moiety     'C28 H36 Cd2 N8 O10 , 2H2 O'
_chemical_formula_sum     'C28 H40 Cd2 N8 O12'
_chemical_formula_iupac     '[Cd2 (C6 H4 N O2)4 (C2 H8 N2)2 (H2 O)2] , 2H2 O'
_chemical_formula_weight     905.18
_chemical_melting_point     ?
_symmetry_cell_setting     Triclinic
_symmetry_space_group_name_H-M     P-1
_symmetry_space_group_name_Hall     -P1
loop_
    _symmetry_equiv_pos_as_xyz
    'x, y, z'
    '-x, -y, -z'
_cell_length_a     7.6780(10)
_cell_length_b     10.3640(10)
_cell_length_c     11.984(2)
_cell_angle_alpha     101.080(10)
_cell_angle_beta     93.600(10)
_cell_angle_gamma     109.630(10)
_cell_volume     873.1(2)
_cell_formula_units_Z     1
_cell_measurement_reflns_used     25
_cell_measurement_theta_min     2.1
_cell_measurement_theta_max     8.9
_cell_measurement_temperature     294(2)
_exptl_crystal_description     prism
_exptl_crystal_colour     colourless
_exptl_crystal_size_max     0.35
_exptl_crystal_size_mid     0.30
_exptl_crystal_size_min     0.20
_exptl_crystal_density_diffrn     1.722
_exptl_crystal_density_meas     ?
_exptl_crystal_density_method     'not measured'
_exptl_crystal_F_000     456
_exptl_absorpt_coefficient_mu     1.289
_exptl_absorpt_correction_type     psi-scan
_exptl_absorpt_process_details     '(XEMP; Siemens, 1994)'
_exptl_absorpt_correction_T_min     0.652
_exptl_absorpt_correction_T_max     0.776
_exptl_special_details
;
;
_diffrn_ambient_temperature     294(2)
_diffrn_radiation_type     MoK\a
_diffrn_radiation_wavelength     0.71073
_diffrn_radiation_source     'fine-focus sealed tube'
_diffrn_radiation_monochromator     graphite
_diffrn_measurement_device_type     'Siemens P4'
_diffrn_measurement_method     '2\q/\w'
_diffrn_detector_area_resol_mean     ?
_diffrn_reflns_number     6118
_diffrn_reflns_av_R_equivalents     0.0551
_diffrn_reflns_av_sigmaI/netI     0.0477
_diffrn_reflns_theta_min     1.75
_diffrn_reflns_theta_max     29.99
_diffrn_reflns_theta_full     29.99
_diffrn_measured_fraction_theta_max     0.996
_diffrn_measured_fraction_theta_full     0.996
_diffrn_reflns_limit_h_min     -1
_diffrn_reflns_limit_h_max     10
_diffrn_reflns_limit_k_min     -14
_diffrn_reflns_limit_k_max     13
_diffrn_reflns_limit_l_min     -16
_diffrn_reflns_limit_l_max     16
_diffrn_standards_number     3
_diffrn_standards_interval_count     97
_diffrn_standards_interval_time     ?
_diffrn_standards_decay_%     2.0
_refine_special_details
;
 Refinement of F^2^ against ALL reflections.  The weighted R-factor wR and
 goodness of fit S are based on F^2^, conventional R-factors R are based
 on F, with F set to zero for negative F^2^. The threshold expression of
 F^2^ > 2sigma(F^2^) is used only for calculating R-factors(gt) etc. and is
 not relevant to the choice of reflections for refinement.  R-factors based
 on F^2^ are statistically about twice as large as those based on F, and R-
 factors based on ALL data will be even larger.
;
_reflns_number_total     5071
_reflns_number_gt     4491
_reflns_threshold_expression     I>2\s(I)
_refine_ls_structure_factor_coef     Fsqd
_refine_ls_matrix_type     full
_refine_ls_R_factor_all     0.0364
_refine_ls_R_factor_gt     0.0299
_refine_ls_wR_factor_gt     0.0731
_refine_ls_wR_factor_ref     0.0761
_refine_ls_goodness_of_fit_ref     1.060
_refine_ls_restrained_S_all     1.059
_refine_ls_number_reflns     5071
_refine_ls_number_parameters     245
_refine_ls_number_restraints     21
_refine_ls_hydrogen_treatment     constr
_refine_ls_weighting_scheme     calc
_refine_ls_weighting_details
         'calc w=1/[\s^2^(Fo^2^)+(0.0307P)^2^+0.1604P] where P=(Fo^2^+2Fc^2^)/3'
_atom_sites_solution_hydrogens     geom
_atom_sites_solution_primary     direct
_atom_sites_solution_secondary     difmap
_refine_ls_shift/su_max     0.001
_refine_ls_shift/su_mean     0.000
_refine_diff_density_max     0.570
_refine_diff_density_min     -0.619
_refine_ls_extinction_method     none
_refine_ls_extinction_coef     ?
loop_
    _atom_type_symbol
    _atom_type_description
    _atom_type_scat_dispersion_real
    _atom_type_scat_dispersion_imag
    _atom_type_scat_source
    'C' 'C' 0.0030 0.0020
                         'International Tables Vol C Tables 4.2.6.8 and 6.1.1.4'
    'H' 'H' 0.0000 0.0000
                         'International Tables Vol C Tables 4.2.6.8 and 6.1.1.4'
    'Cd' 'Cd' -0.8080 1.2020
                         'International Tables Vol C Tables 4.2.6.8 and 6.1.1.4'
    'N' 'N' 0.0060 0.0030
                         'International Tables Vol C Tables 4.2.6.8 and 6.1.1.4'
    'O' 'O' 0.0110 0.0060
                         'International Tables Vol C Tables 4.2.6.8 and 6.1.1.4'
_computing_data_collection     'XSCANS (Siemens, 1994)'
_computing_cell_refinement     'XSCANS (Siemens, 1994)'
_computing_data_reduction     'XSCANS (Siemens, 1994)'
_computing_structure_solution     'SHELXS97 (Sheldrick, 2008)'
_computing_structure_refinement     'SHELXL97 (Sheldrick, 2008)'
_computing_molecular_graphics     'ORTEP-3 (Farrugia, 1997)'
_computing_publication_material     'enCIFer (Allen <i>et al.</i>,  2004)'
loop_
    _atom_site_type_symbol
    _atom_site_label
    _atom_site_fract_x
    _atom_site_fract_y
    _atom_site_fract_z
    _atom_site_U_iso_or_equiv
    _atom_site_adp_type
    _atom_site_calc_flag
    _atom_site_refinement_flags
    _atom_site_occupancy
    _atom_site_disorder_assembly
    _atom_site_disorder_group
    Cd Cd1 0.50747(2) 0.217937(14) 0.263617(13) 0.03264(6) Uani d . 1 . .
    O O1 0.3261(3) 0.3353(2) 0.35364(17) 0.0505(5) Uani d . 1 . .
    O O1W 0.7358(3) 0.13999(17) 0.18352(18) 0.0457(4) Uani d . 1 . .
    H H1W 0.7166 0.0558 0.1631 0.069 Uiso d R 1 . .
    H H2W 0.8505 0.1895 0.2005 0.069 Uiso d R 1 . .
    O O2 0.1020(3) 0.3222(2) 0.21860(16) 0.0471(4) Uani d . 1 . .
    O O2W 0.1968(6) 0.0994(5) 0.4981(3) 0.1256(15) Uani d . 1 . .
    H H3W 0.1050 0.0314 0.5055 0.188 Uiso d R 1 . .
    H H4W 0.2579 0.1496 0.5595 0.188 Uiso d R 1 . .
    O O3 0.6053(4) 0.8065(2) 0.2856(2) 0.0739(8) Uani d . 1 . .
    O O4 0.6980(4) 0.87012(19) 0.12727(19) 0.0619(6) Uani d . 1 . .
    N N1 0.2917(3) 0.6858(2) 0.56161(17) 0.0364(4) Uani d . 1 . .
    N N2 0.6293(3) 0.41008(18) 0.17134(17) 0.0353(4) Uani d . 1 . .
    N N3 0.2678(3) 0.0997(2) 0.11238(19) 0.0429(4) Uani d D 1 . .
    H H3A 0.1697 0.1239 0.1265 0.051 Uiso d PR 0.780(10) A 1
    H H3B 0.3071 0.1225 0.0476 0.051 Uiso d PR 0.780(10) A 1
    H H3C 0.2002 0.1532 0.1062 0.051 Uiso d PR 0.220(10) A 2
    H H3D 0.3192 0.0863 0.0479 0.051 Uiso d PR 0.220(10) A 2
    N N4 0.3717(3) -0.0048(2) 0.30277(19) 0.0445(5) Uani d D 1 . .
    H H4A 0.4522 -0.0522 0.2930 0.053 Uiso d PR 0.780(10) A 1
    H H4B 0.3529 0.0051 0.3776 0.053 Uiso d PR 0.780(10) A 1
    H H4C 0.4641 -0.0346 0.3276 0.053 Uiso d PR 0.220(10) A 2
    H H4D 0.3025 0.0006 0.3600 0.053 Uiso d PR 0.220(10) A 2
    C C1 0.2052(3) 0.3777(2) 0.3123(2) 0.0347(4) Uani d . 1 . .
    C C2 0.1904(3) 0.5085(2) 0.38534(19) 0.0315(4) Uani d . 1 . .
    C C3 0.2937(3) 0.5680(2) 0.4933(2) 0.0357(4) Uani d . 1 . .
    H H3 0.3691 0.5233 0.5199 0.043 Uiso calc R 1 . .
    C C4 0.1810(4) 0.7494(2) 0.5236(2) 0.0412(5) Uani d . 1 . .
    H H4 0.1777 0.8311 0.5702 0.049 Uiso calc R 1 . .
    C C5 0.0722(4) 0.6972(3) 0.4178(2) 0.0468(6) Uani d . 1 . .
    H H5 -0.0040 0.7429 0.3940 0.056 Uiso calc R 1 . .
    C C6 0.0771(3) 0.5761(3) 0.3470(2) 0.0407(5) Uani d . 1 . .
    H H6 0.0058 0.5405 0.2749 0.049 Uiso calc R 1 . .
    C C7 0.6597(4) 0.7856(2) 0.1908(2) 0.0428(5) Uani d . 1 . .
    C C8 0.6792(3) 0.6441(2) 0.1471(2) 0.0326(4) Uani d . 1 . .
    C C9 0.6207(3) 0.5384(2) 0.20765(19) 0.0333(4) Uani d . 1 . .
    H H9 0.5737 0.5576 0.2761 0.040 Uiso calc R 1 . .
    C C10 0.6977(3) 0.3842(2) 0.0733(2) 0.0386(5) Uani d . 1 . .
    H H10 0.7041 0.2955 0.0478 0.046 Uiso calc R 1 . .
    C C11 0.7595(4) 0.4825(3) 0.0076(2) 0.0399(5) Uani d . 1 . .
    H H11 0.8065 0.4605 -0.0603 0.048 Uiso calc R 1 . .
    C C12 0.7494(3) 0.6147(2) 0.0455(2) 0.0358(4) Uani d . 1 . .
    H H12 0.7895 0.6829 0.0030 0.043 Uiso calc R 1 . .
    C C13A 0.2200(8) -0.0529(4) 0.1059(4) 0.0548(13) Uani d PDU 0.780(10) A 1
    H H13A 0.3186 -0.0828 0.0767 0.066 Uiso calc PR 0.780(10) A 1
    H H13B 0.1052 -0.1059 0.0539 0.066 Uiso calc PR 0.780(10) A 1
    C C14A 0.1963(8) -0.0807(5) 0.2237(4) 0.0604(14) Uani d PDU 0.780(10) A 1
    H H14A 0.0978 -0.0504 0.2527 0.072 Uiso calc PR 0.780(10) A 1
    H H14B 0.1602 -0.1808 0.2193 0.072 Uiso calc PR 0.780(10) A 1
    C C13B 0.1473(18) -0.0289(13) 0.1436(17) 0.056(4) Uani d PDU 0.220(10) A 2
    H H13C 0.0625 -0.0923 0.0769 0.067 Uiso calc PR 0.220(10) A 2
    H H13D 0.0740 -0.0052 0.2019 0.067 Uiso calc PR 0.220(10) A 2
    C C14B 0.270(2) -0.0967(12) 0.1881(13) 0.052(4) Uani d PDU 0.220(10) A 2
    H H14C 0.3580 -0.1059 0.1354 0.062 Uiso calc PR 0.220(10) A 2
    H H14D 0.1959 -0.1898 0.1967 0.062 Uiso calc PR 0.220(10) A 2
loop_
    _atom_site_aniso_label
    _atom_site_aniso_U_11
    _atom_site_aniso_U_22
    _atom_site_aniso_U_33
    _atom_site_aniso_U_12
    _atom_site_aniso_U_13
    _atom_site_aniso_U_23
    Cd1 0.04196(9) 0.02134(7) 0.03364(8) 0.01255(6) 0.00412(6) 0.00197(5)
    O1 0.0542(11) 0.0569(11) 0.0438(9) 0.0363(9) -0.0027(8) -0.0076(8)
    O1W 0.0458(9) 0.0247(7) 0.0671(12) 0.0154(7) 0.0149(8) 0.0040(7)
    O2 0.0444(9) 0.0463(9) 0.0415(9) 0.0158(8) -0.0034(7) -0.0076(7)
    O2W 0.162(4) 0.189(4) 0.075(2) 0.125(3) 0.040(2) 0.022(2)
    O3 0.135(2) 0.0523(12) 0.0625(14) 0.0592(14) 0.0451(15) 0.0202(11)
    O4 0.1147(19) 0.0276(8) 0.0537(12) 0.0330(10) 0.0270(12) 0.0143(8)
    N1 0.0429(10) 0.0330(9) 0.0338(9) 0.0176(8) 0.0026(7) 0.0023(7)
    N2 0.0440(10) 0.0227(7) 0.0409(10) 0.0147(7) 0.0038(8) 0.0067(7)
    N3 0.0484(11) 0.0411(10) 0.0368(10) 0.0151(9) 0.0021(8) 0.0062(8)
    N4 0.0578(13) 0.0339(9) 0.0417(11) 0.0138(9) 0.0093(9) 0.0124(8)
    C1 0.0322(10) 0.0333(10) 0.0352(10) 0.0108(8) 0.0063(8) 0.0012(8)
    C2 0.0308(9) 0.0300(9) 0.0341(10) 0.0113(8) 0.0082(8) 0.0059(8)
    C3 0.0391(11) 0.0335(10) 0.0361(10) 0.0182(9) 0.0038(8) 0.0026(8)
    C4 0.0532(14) 0.0342(11) 0.0413(12) 0.0234(10) 0.0066(10) 0.0060(9)
    C5 0.0578(15) 0.0456(13) 0.0460(13) 0.0309(12) 0.0013(11) 0.0102(11)
    C6 0.0422(12) 0.0442(12) 0.0375(11) 0.0198(10) 0.0008(9) 0.0068(9)
    C7 0.0629(15) 0.0264(9) 0.0439(12) 0.0223(10) 0.0083(11) 0.0071(9)
    C8 0.0362(10) 0.0228(8) 0.0394(10) 0.0122(7) 0.0018(8) 0.0064(7)
    C9 0.0402(11) 0.0248(9) 0.0367(10) 0.0141(8) 0.0050(8) 0.0066(8)
    C10 0.0504(13) 0.0262(9) 0.0410(11) 0.0191(9) 0.0041(9) 0.0028(8)
    C11 0.0485(13) 0.0355(11) 0.0404(11) 0.0207(10) 0.0128(9) 0.0065(9)
    C12 0.0399(11) 0.0279(9) 0.0406(11) 0.0112(8) 0.0087(9) 0.0102(8)
    C13A 0.069(3) 0.0353(17) 0.0425(19) 0.0009(17) -0.0001(18) 0.0024(14)
    C14A 0.062(3) 0.048(2) 0.052(2) -0.007(2) 0.006(2) 0.0158(19)
    C13B 0.043(7) 0.043(7) 0.063(10) 0.004(5) -0.002(6) -0.004(6)
    C14B 0.055(8) 0.024(5) 0.064(9) 0.001(5) 0.011(6) 0.003(5)
_geom_special_details
;
 All esds (except the esd in the dihedral angle between two l.s. planes)
 are estimated using the full covariance matrix.  The cell esds are taken
 into account individually in the estimation of esds in distances, angles
 and torsion angles; correlations between esds in cell parameters are only
 used when they are defined by crystal symmetry.  An approximate (isotropic)
 treatment of cell esds is used for estimating esds involving l.s. planes.
;
loop_
    _geom_bond_atom_site_label_1
    _geom_bond_atom_site_label_2
    _geom_bond_site_symmetry_2
    _geom_bond_distance
    _geom_bond_publ_flag
    Cd1 N3 . 2.321(2) ?
    Cd1 O1 . 2.325(2) ?
    Cd1 N4 . 2.344(2) ?
    Cd1 O1W . 2.348(2) ?
    Cd1 N1 2_666 2.349(2) ?
    Cd1 N2 . 2.406(2) ?
    O1 C1 . 1.264(3) ?
    O1W H1W . 0.8187 ?
    O1W H2W . 0.8450 ?
    O2 C1 . 1.247(3) ?
    O2W H3W . 0.8365 ?
    O2W H4W . 0.8232 ?
    O3 C7 . 1.240(3) ?
    O4 C7 . 1.243(3) ?
    N1 C3 . 1.339(3) ?
    N1 C4 . 1.344(3) ?
    N1 Cd1 2_666 2.349(2) ?
    N2 C10 . 1.334(3) ?
    N2 C9 . 1.343(3) ?
    N3 C13B . 1.477(12) ?
    N3 C13A . 1.484(4) ?
    N3 H3A . 0.8860 ?
    N3 H3B . 0.8955 ?
    N3 H3C . 0.8870 ?
    N3 H3D . 0.8982 ?
    N4 C14A . 1.474(5) ?
    N4 C14B . 1.507(12) ?
    N4 H4A . 0.9105 ?
    N4 H4B . 0.9088 ?
    N4 H4C . 0.9180 ?
    N4 H4D . 0.8980 ?
    C1 C2 . 1.509(3) ?
    C2 C3 . 1.385(3) ?
    C2 C6 . 1.394(3) ?
    C3 H3 . 0.9300 ?
    C4 C5 . 1.378(4) ?
    C4 H4 . 0.9300 ?
    C5 C6 . 1.387(3) ?
    C5 H5 . 0.9300 ?
    C6 H6 . 0.9300 ?
    C7 C8 . 1.519(3) ?
    C8 C12 . 1.385(3) ?
    C8 C9 . 1.395(3) ?
    C9 H9 . 0.9300 ?
    C10 C11 . 1.384(3) ?
    C10 H10 . 0.9300 ?
    C11 C12 . 1.388(3) ?
    C11 H11 . 0.9300 ?
    C12 H12 . 0.9300 ?
    C13A C14A . 1.504(6) ?
    C13A H13A . 0.9700 ?
    C13A H13B . 0.9700 ?
    C14A H14A . 0.9700 ?
    C14A H14B . 0.9700 ?
    C13B C14B . 1.479(15) ?
    C13B H13C . 0.9700 ?
    C13B H13D . 0.9700 ?
    C14B H14C . 0.9700 ?
    C14B H14D . 0.9700 ?
loop_
    _geom_angle_atom_site_label_1
    _geom_angle_atom_site_label_2
    _geom_angle_atom_site_label_3
    _geom_angle_site_symmetry_1
    _geom_angle_site_symmetry_3
    _geom_angle
    _geom_angle_publ_flag
    N3 Cd1 O1 . . 90.64(7) ?
    N3 Cd1 N4 . . 76.38(8) ?
    O1 Cd1 N4 . . 100.83(9) ?
    N3 Cd1 O1W . . 97.31(8) ?
    O1 Cd1 O1W . . 169.36(7) ?
    N4 Cd1 O1W . . 87.95(7) ?
    N3 Cd1 N1 . 2_666 168.76(7) ?
    O1 Cd1 N1 . 2_666 84.28(7) ?
    N4 Cd1 N1 . 2_666 94.70(7) ?
    O1W Cd1 N1 . 2_666 89.07(7) ?
    N3 Cd1 N2 . . 91.32(7) ?
    O1 Cd1 N2 . . 88.34(7) ?
    N4 Cd1 N2 . . 164.61(7) ?
    O1W Cd1 N2 . . 84.44(7) ?
    N1 Cd1 N2 2_666 . 98.52(7) ?
    C1 O1 Cd1 . . 130.80(16) ?
    Cd1 O1W H1W . . 120.5 ?
    Cd1 O1W H2W . . 121.2 ?
    H1W O1W H2W . . 113.0 ?
    H3W O2W H4W . . 113.8 ?
    C3 N1 C4 . . 118.0(2) ?
    C3 N1 Cd1 . 2_666 119.65(15) ?
    C4 N1 Cd1 . 2_666 122.28(16) ?
    C10 N2 C9 . . 117.98(19) ?
    C10 N2 Cd1 . . 117.60(14) ?
    C9 N2 Cd1 . . 124.23(16) ?
    C13B N3 Cd1 . . 107.2(6) ?
    C13A N3 Cd1 . . 107.0(2) ?
    C13B N3 H3A . . 80.3 ?
    C13A N3 H3A . . 109.8 ?
    Cd1 N3 H3A . . 109.2 ?
    C13B N3 H3B . . 135.6 ?
    C13A N3 H3B . . 111.4 ?
    Cd1 N3 H3B . . 109.0 ?
    H3A N3 H3B . . 110.3 ?
    C13B N3 H3C . . 107.7 ?
    C13A N3 H3C . . 133.5 ?
    Cd1 N3 H3C . . 108.4 ?
    C13B N3 H3D . . 115.9 ?
    C13A N3 H3D . . 86.8 ?
    Cd1 N3 H3D . . 108.1 ?
    H3C N3 H3D . . 109.4 ?
    C14A N4 Cd1 . . 108.3(2) ?
    C14B N4 Cd1 . . 103.7(6) ?
    C14A N4 H4A . . 110.7 ?
    C14B N4 H4A . . 85.4 ?
    Cd1 N4 H4A . . 109.4 ?
    C14A N4 H4B . . 112.2 ?
    C14B N4 H4B . . 137.7 ?
    Cd1 N4 H4B . . 109.4 ?
    H4A N4 H4B . . 106.8 ?
    C14A N4 H4C . . 131.2 ?
    C14B N4 H4C . . 110.1 ?
    Cd1 N4 H4C . . 109.3 ?
    C14A N4 H4D . . 88.0 ?
    C14B N4 H4D . . 116.6 ?
    Cd1 N4 H4D . . 109.8 ?
    H4C N4 H4D . . 107.1 ?
    O2 C1 O1 . . 126.0(2) ?
    O2 C1 C2 . . 118.9(2) ?
    O1 C1 C2 . . 115.1(2) ?
    C3 C2 C6 . . 117.3(2) ?
    C3 C2 C1 . . 120.63(19) ?
    C6 C2 C1 . . 122.1(2) ?
    N1 C3 C2 . . 124.0(2) ?
    N1 C3 H3 . . 118.0 ?
    C2 C3 H3 . . 118.0 ?
    N1 C4 C5 . . 122.1(2) ?
    N1 C4 H4 . . 119.0 ?
    C5 C4 H4 . . 119.0 ?
    C4 C5 C6 . . 119.5(2) ?
    C4 C5 H5 . . 120.2 ?
    C6 C5 H5 . . 120.2 ?
    C5 C6 C2 . . 119.1(2) ?
    C5 C6 H6 . . 120.4 ?
    C2 C6 H6 . . 120.4 ?
    O3 C7 O4 . . 125.6(2) ?
    O3 C7 C8 . . 117.7(2) ?
    O4 C7 C8 . . 116.7(2) ?
    C12 C8 C9 . . 118.18(19) ?
    C12 C8 C7 . . 121.6(2) ?
    C9 C8 C7 . . 120.2(2) ?
    N2 C9 C8 . . 122.8(2) ?
    N2 C9 H9 . . 118.6 ?
    C8 C9 H9 . . 118.6 ?
    N2 C10 C11 . . 123.4(2) ?
    N2 C10 H10 . . 118.3 ?
    C11 C10 H10 . . 118.3 ?
    C10 C11 C12 . . 118.3(2) ?
    C10 C11 H11 . . 120.8 ?
    C12 C11 H11 . . 120.8 ?
    C8 C12 C11 . . 119.4(2) ?
    C8 C12 H12 . . 120.3 ?
    C11 C12 H12 . . 120.3 ?
    N3 C13A C14A . . 109.3(4) ?
    N3 C13A H13A . . 109.8 ?
    C14A C13A H13A . . 109.8 ?
    N3 C13A H13B . . 109.8 ?
    C14A C13A H13B . . 109.8 ?
    H13A C13A H13B . . 108.3 ?
    N4 C14A C13A . . 110.5(4) ?
    N4 C14A H14A . . 109.6 ?
    C13A C14A H14A . . 109.6 ?
    N4 C14A H14B . . 109.6 ?
    C13A C14A H14B . . 109.6 ?
    H14A C14A H14B . . 108.1 ?
    N3 C13B C14B . . 107.7(12) ?
    N3 C13B H13C . . 110.2 ?
    C14B C13B H13C . . 110.2 ?
    N3 C13B H13D . . 110.2 ?
    C14B C13B H13D . . 110.2 ?
    H13C C13B H13D . . 108.5 ?
    C13B C14B N4 . . 107.3(12) ?
    C13B C14B H14C . . 110.3 ?
    N4 C14B H14C . . 110.3 ?
    C13B C14B H14D . . 110.3 ?
    N4 C14B H14D . . 110.3 ?
    H14C C14B H14D . . 108.5 ?
loop_
    _geom_torsion_atom_site_label_1
    _geom_torsion_atom_site_label_2
    _geom_torsion_atom_site_label_3
    _geom_torsion_atom_site_label_4
    _geom_torsion_site_symmetry_1
    _geom_torsion_site_symmetry_2
    _geom_torsion_site_symmetry_3
    _geom_torsion_site_symmetry_4
    _geom_torsion
    _geom_torsion_publ_flag
    N3 Cd1 O1 C1 . . . . -33.5(2) ?
    N4 Cd1 O1 C1 . . . . -109.7(2) ?
    O1W Cd1 O1 C1 . . . . 105.0(4) ?
    N1 Cd1 O1 C1 2_666 . . . 156.5(2) ?
    N2 Cd1 O1 C1 . . . . 57.8(2) ?
    N3 Cd1 N2 C10 . . . . -65.68(18) ?
    O1 Cd1 N2 C10 . . . . -156.28(18) ?
    N4 Cd1 N2 C10 . . . . -29.2(4) ?
    O1W Cd1 N2 C10 . . . . 31.54(18) ?
    N1 Cd1 N2 C10 2_666 . . . 119.76(17) ?
    N3 Cd1 N2 C9 . . . . 109.32(19) ?
    O1 Cd1 N2 C9 . . . . 18.72(18) ?
    N4 Cd1 N2 C9 . . . . 145.8(3) ?
    O1W Cd1 N2 C9 . . . . -153.46(19) ?
    N1 Cd1 N2 C9 2_666 . . . -65.24(19) ?
    O1 Cd1 N3 C13B . . . . -87.9(8) ?
    N4 Cd1 N3 C13B . . . . 13.1(8) ?
    O1W Cd1 N3 C13B . . . . 99.2(8) ?
    N1 Cd1 N3 C13B 2_666 . . . -25.0(9) ?
    N2 Cd1 N3 C13B . . . . -176.2(8) ?
    O1 Cd1 N3 C13A . . . . -121.2(3) ?
    N4 Cd1 N3 C13A . . . . -20.2(3) ?
    O1W Cd1 N3 C13A . . . . 65.9(3) ?
    N1 Cd1 N3 C13A 2_666 . . . -58.3(5) ?
    N2 Cd1 N3 C13A . . . . 150.4(3) ?
    N3 Cd1 N4 C14A . . . . -10.2(3) ?
    O1 Cd1 N4 C14A . . . . 77.8(3) ?
    O1W Cd1 N4 C14A . . . . -108.2(3) ?
    N1 Cd1 N4 C14A 2_666 . . . 162.9(3) ?
    N2 Cd1 N4 C14A . . . . -47.9(5) ?
    N3 Cd1 N4 C14B . . . . 20.6(7) ?
    O1 Cd1 N4 C14B . . . . 108.7(7) ?
    O1W Cd1 N4 C14B . . . . -77.4(7) ?
    N1 Cd1 N4 C14B 2_666 . . . -166.3(7) ?
    N2 Cd1 N4 C14B . . . . -17.1(8) ?
    Cd1 O1 C1 O2 . . . . 30.5(4) ?
    Cd1 O1 C1 C2 . . . . -148.90(17) ?
    O2 C1 C2 C3 . . . . 175.7(2) ?
    O1 C1 C2 C3 . . . . -4.8(3) ?
    O2 C1 C2 C6 . . . . -5.8(3) ?
    O1 C1 C2 C6 . . . . 173.7(2) ?
    C4 N1 C3 C2 . . . . 0.8(4) ?
    Cd1 N1 C3 C2 2_666 . . . -175.37(17) ?
    C6 C2 C3 N1 . . . . -0.4(4) ?
    C1 C2 C3 N1 . . . . 178.1(2) ?
    C3 N1 C4 C5 . . . . -0.2(4) ?
    Cd1 N1 C4 C5 2_666 . . . 175.8(2) ?
    N1 C4 C5 C6 . . . . -0.6(4) ?
    C4 C5 C6 C2 . . . . 0.9(4) ?
    C3 C2 C6 C5 . . . . -0.4(4) ?
    C1 C2 C6 C5 . . . . -179.0(2) ?
    O3 C7 C8 C12 . . . . -176.1(3) ?
    O4 C7 C8 C12 . . . . 4.7(4) ?
    O3 C7 C8 C9 . . . . 5.8(4) ?
    O4 C7 C8 C9 . . . . -173.4(3) ?
    C10 N2 C9 C8 . . . . 0.3(3) ?
    Cd1 N2 C9 C8 . . . . -174.71(16) ?
    C12 C8 C9 N2 . . . . -0.2(3) ?
    C7 C8 C9 N2 . . . . 178.0(2) ?
    C9 N2 C10 C11 . . . . -0.1(4) ?
    Cd1 N2 C10 C11 . . . . 175.22(19) ?
    N2 C10 C11 C12 . . . . -0.1(4) ?
    C9 C8 C12 C11 . . . . -0.1(3) ?
    C7 C8 C12 C11 . . . . -178.2(2) ?
    C10 C11 C12 C8 . . . . 0.2(4) ?
    C13B N3 C13A C14A . . . . -46.9(11) ?
    Cd1 N3 C13A C14A . . . . 48.5(6) ?
    C14B N4 C14A C13A . . . . -46.1(10) ?
    Cd1 N4 C14A C13A . . . . 39.8(6) ?
    N3 C13A C14A N4 . . . . -61.5(8) ?
    C13A N3 C13B C14B . . . . 47.9(10) ?
    Cd1 N3 C13B C14B . . . . -46.7(16) ?
    N3 C13B C14B N4 . . . . 70(2) ?
    C14A N4 C14B C13B . . . . 49.7(10) ?
    Cd1 N4 C14B C13B . . . . -53.2(15) ?
loop_
    _geom_hbond_atom_site_label_D
    _geom_hbond_atom_site_label_H
    _geom_hbond_atom_site_label_A
    _geom_hbond_site_symmetry_A
    _geom_hbond_distance_DH
    _geom_hbond_distance_HA
    _geom_hbond_distance_DA
    _geom_hbond_angle_DHA
    O1W H1W O4 1_545 0.82 1.84 2.659(2) 173.6
    O1W H2W O2 1_655 0.84 1.93 2.762(3) 169.0
    O2W H3W O2W 2_556 0.84 2.25 3.041(10) 157.9
    O2W H4W O3 2_666 0.82 1.97 2.742(5) 156.7
    N3 H3A O2 . 0.89 2.37 3.099(3) 139.0
    N3 H3B O4 2_665 0.90 2.11 2.966(3) 159.8
    N3 H3C O2 . 0.89 2.36 3.099(3) 141.2
    N3 H3D O4 2_665 0.90 2.24 2.966(3) 138.3
    N4 H4A O3 1_545 0.91 2.16 3.054(3) 168.8
    N4 H4B O2W . 0.91 2.22 2.975(4) 139.7
    N4 H4C O3 1_545 0.92 2.26 3.054(3) 145.1
    N4 H4D O2W . 0.90 2.13 2.975(4) 157.1
