# Supplementary material for: Di-μ-nicotinato-κ2 N:O;κ2 O:N-bis­[aqua­(ethyl­enediamine-κ2 N,N′)(nicotinato-κN)cadmium(II)] dihydrate
Source: Acta Crystallogr Sect E Struct Rep Online. 2008 Apr 16;64(Pt 5):m665–6. doi: 10.1107/S1600536808009756 (PMC2961096; doi:10.1107/S1600536808009756)
Supplement: Supplementary file 2 [file e-64-0m665-Isup2.hkl]

#
# h,k,l, Fc-squared, Fo-squared, sigma(Fo-squared) and status flag
#
data_I
_shelx_title ' C:\XSCANS\P4_22090 in     P1     P-1'
_shelx_refln_list_code          4
_shelx_F_calc_maximum      132.22
_exptl_crystal_F_000       455.92
_reflns_d_resolution_high  0.7110
 
loop_
 _symmetry_equiv_pos_as_xyz
 'x, y, z'
 '-x, -y, -z'
 
_cell_length_a     7.6780
_cell_length_b    10.3640
_cell_length_c    11.9840
_cell_angle_alpha 101.080
_cell_angle_beta   93.600
_cell_angle_gamma 109.630
 
_shelx_F_squared_multiplier     1.000
 
loop_
 _refln_index_h
 _refln_index_k
 _refln_index_l
 _refln_F_squared_calc
 _refln_F_squared_meas
 _refln_F_squared_sigma
 _refln_observed_status
   1   0   0    10555.38     9183.96     43.00 o
   2   0   0     1498.66     1603.35     37.75 o
   3   0   0      935.40      884.22     35.76 o
   4   0   0     2595.04     2499.66     71.84 o
   5   0   0     2093.83     2057.37     73.01 o
   6   0   0      683.93      643.56     34.44 o
   7   0   0      666.15      649.58     29.49 o
   8   0   0      158.96      177.96      8.78 o
   9   0   0      137.12      143.47      9.80 o
  10   0   0       84.50       78.32     10.10 o
 -10   1   0       33.51       39.69      8.78 o
  -9   1   0       44.95       57.35      7.86 o
  -8   1   0       60.91       64.03      6.89 o
  -7   1   0       66.19       58.21      6.07 o
  -6   1   0      226.70      240.76     11.28 o
  -5   1   0      485.75      484.23     24.49 o
  -4   1   0      887.53      876.52     39.64 o
  -3   1   0      848.85      901.98     34.64 o
  -2   1   0       56.36       53.11      2.76 o
  -1   1   0       81.33       63.75      1.81 o
   0   1   0       63.39       71.86      3.11 o
   1   1   0     1035.75     1248.49     45.56 o
   2   1   0      693.55      776.11     30.87 o
   3   1   0      415.67      473.16     22.70 o
   4   1   0       15.26       17.91      3.57 o
   5   1   0      112.52      101.22      7.14 o
   6   1   0        7.88        5.15      5.10 o
   7   1   0       40.74       48.52      6.38 o
   8   1   0       17.99       19.64      6.94 o
   9   1   0        1.56        1.28      7.04 o
 -10   2   0       77.02       81.68      9.29 o
  -9   2   0       29.21       39.69      7.24 o
  -8   2   0       21.79       27.81      5.87 o
  -7   2   0      269.49      253.31     12.30 o
  -6   2   0     1031.95      987.64     48.26 o
  -5   2   0     2504.45     2552.92     76.43 o
  -4   2   0      801.30      773.66     38.67 o
  -3   2   0     3284.71     3227.76     62.60 o
  -2   2   0    11889.32    10601.79     93.42 o
  -1   2   0     6239.67     6119.62    184.39 o
   0   2   0     3464.49     3459.21     55.36 o
   1   2   0     3717.25     3807.46    131.58 o
   2   2   0     3249.90     3402.15     68.52 o
   3   2   0     1944.82     2051.45     64.59 o
   4   2   0     2659.70     2586.65     81.38 o
   5   2   0     1963.41     1973.44     65.05 o
   6   2   0      588.02      597.13     29.90 o
   7   2   0      208.73      222.50      9.85 o
   8   2   0      207.56      198.52     10.20 o
   9   2   0       70.97       46.17      9.85 o
 -10   3   0       37.56       51.38      8.01 o
  -9   3   0      231.98      234.18     11.58 o
  -8   3   0      345.18      348.57     17.81 o
  -7   3   0      420.15      410.56     18.57 o
  -6   3   0      455.36      436.42     23.16 o
  -5   3   0      328.06      289.54     12.09 o
  -4   3   0     4036.22     4137.80     85.66 o
  -3   3   0     1595.80     1647.12     47.30 o
  -2   3   0      551.59      578.92     26.79 o
  -1   3   0     3397.58     3762.51     84.26 o
   0   3   0     1396.78     1453.41     64.90 o
   1   3   0     2414.12     2662.13     43.83 o
   2   3   0      997.69     1029.07     45.82 o
   3   3   0     1428.42     1422.38     59.69 o
   4   3   0      361.21      351.73     17.91 o
   5   3   0        2.48       11.12      5.05 o
   6   3   0       27.57       32.24      6.12 o
   7   3   0       11.62       15.00      6.02 o
   8   3   0       26.54       20.77      7.30 o
   9   3   0        8.21        0.61      8.11 o
 -10   4   0        9.38        6.94      7.50 o
  -9   4   0       54.73       51.43      7.24 o
  -8   4   0       34.67       41.58      6.17 o
  -7   4   0      240.32      254.38     13.11 o
  -6   4   0      206.62      190.30      9.18 o
  -5   4   0       21.19       61.43      4.54 o
  -4   4   0      469.81      485.76     22.65 o
  -3   4   0     3760.89     4016.99     79.39 o
  -2   4   0     9587.72    10004.86    116.43 o
  -1   4   0     1205.26     1040.16     28.47 o
   0   4   0      221.01      206.81     10.23 o
   1   4   0     2404.34     2410.77    162.29 o
   2   4   0     3260.83     3120.62     85.61 o
   3   4   0     2019.70     1994.87     74.90 o
   4   4   0      130.87      111.12      6.33 o
   5   4   0      164.53      156.12      7.60 o
   6   4   0      573.71      534.02     24.49 o
   7   4   0      212.54      197.19     10.31 o
   8   4   0      101.50       88.37      9.74 o
 -10   5   0       59.89       70.87      8.32 o
  -9   5   0       89.08      102.96      8.11 o
  -8   5   0      713.69      735.30     27.96 o
  -7   5   0     1225.92     1206.62     41.99 o
  -6   5   0     1226.83     1167.08     48.26 o
  -5   5   0      684.08      705.25     35.87 o
  -4   5   0      652.69      603.41     29.34 o
  -3   5   0     1179.92     1147.99     48.93 o
  -2   5   0     4581.34     5048.71     97.50 o
  -1   5   0    12637.01    11456.05    280.00 o
   0   5   0     1840.91     1972.71     45.08 o
   1   5   0     1350.02     1283.73     40.06 o
   2   5   0     2771.73     2677.77     90.30 o
   3   5   0      616.73      621.37     28.83 o
   4   5   0      229.37      225.05     12.40 o
   5   5   0      233.07      218.31     11.63 o
   6   5   0      224.10      262.09     11.63 o
   7   5   0       53.48       65.97      8.11 o
   8   5   0       15.57       20.71      8.42 o
 -10   6   0        5.72       20.61      7.50 o
  -9   6   0        1.72        9.29      6.33 o
  -8   6   0        3.23        7.70      5.46 o
  -7   6   0        1.13        3.57      5.15 o
  -6   6   0        0.36        9.03      4.49 o
  -5   6   0       43.44       44.29      4.69 o
  -4   6   0      127.72      141.68      6.48 o
  -3   6   0      283.05      272.29     16.58 o
  -2   6   0      287.54      271.94     16.89 o
  -1   6   0      496.86      623.66     42.35 o
   0   6   0      110.24      122.53      9.23 o
   1   6   0       54.59       67.07      3.46 o
   2   6   0      391.83      371.88     16.84 o
   3   6   0      632.93      641.57     28.98 o
   4   6   0      329.84      314.18     13.11 o
   5   6   0       40.58       53.37      6.53 o
   6   6   0       66.40       73.47      8.47 o
   7   6   0       39.30       28.52      8.47 o
 -10   7   0      104.07      119.54      9.74 o
  -9   7   0       56.58       59.95      7.35 o
  -8   7   0      283.86      272.85     10.77 o
  -7   7   0      750.17      744.43     30.92 o
  -6   7   0     1453.21     1472.02     49.03 o
  -5   7   0      196.28      192.40      7.14 o
  -4   7   0     1716.91     1773.70     64.44 o
  -3   7   0     6486.70     6416.14    128.62 o
  -2   7   0     2773.41     2769.81     90.36 o
  -1   7   0     2102.05     2143.25    174.03 o
   0   7   0     2056.14     2006.51     99.05 o
   1   7   0     1871.70     1874.58     52.09 o
   2   7   0      622.77      636.37     30.15 o
   3   7   0      510.74      543.05     28.01 o
   4   7   0      617.58      600.45     25.56 o
   5   7   0      335.35      337.60     15.66 o
   6   7   0      237.23      226.53     11.48 o
 -10   8   0       21.51       22.70      7.96 o
  -9   8   0       62.44       63.88      7.75 o
  -8   8   0       30.08       36.22      6.33 o
  -7   8   0       56.64       65.46      7.04 o
  -6   8   0       22.03       27.35      5.71 o
  -5   8   0      545.32      523.97     25.36 o
  -4   8   0       97.42       91.99      6.22 o
  -3   8   0        8.86        8.11      4.80 o
  -2   8   0       80.33       74.34      5.92 o
  -1   8   0      239.15      235.37      8.79 o
   0   8   0       11.06       19.63      5.10 o
   1   8   0       86.16       90.56      4.71 o
   2   8   0      274.93      293.52     13.72 o
   3   8   0        0.05        2.96      6.02 o
   4   8   0      153.19      135.87      9.39 o
   5   8   0        5.67       -5.20      7.09 o
   6   8   0       11.38        1.79      7.65 o
 -10   9   0       54.46       58.21      8.62 o
  -9   9   0      169.82      188.31     10.51 o
  -8   9   0      156.69      152.34      8.88 o
  -7   9   0      214.72      206.43     11.07 o
  -6   9   0      658.68      669.43     27.81 o
  -5   9   0     1587.43     1530.44     44.90 o
  -4   9   0     1319.09     1382.33     47.75 o
  -3   9   0      327.08      352.50     19.34 o
  -2   9   0     1026.17     1074.37     46.22 o
  -1   9   0     1433.13     1421.30     55.56 o
   0   9   0     1418.80     1441.85     33.51 o
   1   9   0     1276.56     1305.99     28.86 o
   2   9   0     1029.52      956.87     31.07 o
   3   9   0      297.93      295.66     13.37 o
   4   9   0       99.73      104.79      8.88 o
   5   9   0      221.67      211.07     12.19 o
  -9  10   0      136.26      141.78     10.05 o
  -8  10   0      119.95      108.72      8.78 o
  -7  10   0      185.40      179.90      9.23 o
  -6  10   0       64.08       72.29      6.68 o
  -5  10   0      357.59      349.54     19.90 o
  -4  10   0      309.43      282.04     14.59 o
  -3  10   0      305.36      310.25     15.92 o
  -2  10   0      386.41      356.98     18.52 o
  -1  10   0      282.57      273.29     16.76 o
   0  10   0      301.93      279.65     33.19 o
   1  10   0       91.41      100.96      5.71 o
   2  10   0       27.16       43.57      7.19 o
   3  10   0       20.90       19.03      7.24 o
   4  10   0       15.47       11.12      7.91 o
  -9  11   0       51.87       42.24      8.78 o
  -8  11   0       28.94       33.98      7.35 o
  -7  11   0       65.73       78.42      7.35 o
  -6  11   0       94.62       76.99      7.70 o
  -5  11   0      563.31      532.90     22.04 o
  -4  11   0      626.72      606.83     24.54 o
  -3  11   0      312.93      293.52     15.77 o
  -2  11   0      303.40      338.41     16.07 o
  -1  11   0      510.71      469.88     14.90 o
   0  11   0      621.49      601.96     37.63 o
   1  11   0      163.31      169.19      6.87 o
   2  11   0      202.26      179.95     10.92 o
   3  11   0      220.69      241.88     12.19 o
  -8  12   0      167.79      164.13     10.92 o
  -7  12   0      211.54      179.39     10.61 o
  -6  12   0      261.19      258.16     11.58 o
  -5  12   0      575.41      565.60     17.50 o
  -4  12   0      514.51      509.89     18.11 o
  -3  12   0      175.12      176.94      9.64 o
  -2  12   0      396.85      388.16     15.61 o
  -1  12   0      654.59      636.06     26.50 o
   0  12   0      294.62      304.35     14.77 o
   1  12   0      111.72      115.49      7.00 o
   2  12   0       60.89       65.76      9.13 o
  -7  13   0       40.13       32.96      8.62 o
  -6  13   0        5.25       -5.20      7.40 o
  -5  13   0        1.52        3.21      6.94 o
  -4  13   0      103.85      108.93      9.23 o
  -3  13   0       55.57       71.02      7.86 o
  -2  13   0      107.99      119.34      9.49 o
  -1  13   0      173.64      175.80      9.08 o
   0  13   0      123.32      108.74      9.23 o
  -4  14   0      174.05      164.08     10.87 o
  -3  14   0      281.26      270.10     13.01 o
  -2  14   0      344.48      347.24     14.08 o
   2 -14   1        0.04        0.61      7.50 o
   3 -14   1       29.33       35.31      7.96 o
   4 -14   1       30.93       29.03      7.91 o
  -1 -13   1      159.74      168.76     16.61 o
   0 -13   1      140.93      145.83      7.36 o
   1 -13   1      266.90      270.63     19.95 o
   2 -13   1      317.55      316.58     12.30 o
   3 -13   1      490.05      492.14     14.49 o
   4 -13   1      683.92      676.93     16.68 o
   5 -13   1      329.18      308.87     12.55 o
   6 -13   1      272.40      262.50     11.68 o
   7 -13   1      246.25      235.97     11.28 o
  -2 -12   1       61.66       52.96      9.23 o
  -1 -12   1      246.87      242.40      8.35 o
   0 -12   1      471.89      466.90     21.15 o
   1 -12   1      129.30      144.49      7.37 o
   2 -12   1       11.20        5.77      6.48 o
   3 -12   1       15.51       13.06      6.43 o
   4 -12   1      180.12      188.98      9.85 o
   5 -12   1      207.56      226.88     10.92 o
   6 -12   1       81.84       80.25      8.01 o
   7 -12   1        6.61       11.38      6.53 o
   8 -12   1        0.81        0.00      7.45 o
  -3 -11   1      137.12      138.77     10.56 o
  -2 -11   1       67.54       76.94      8.21 o
  -1 -11   1       64.11       55.97      5.50 o
   0 -11   1      198.96      205.46      7.15 o
   1 -11   1      399.85      414.84     13.85 o
   2 -11   1      599.40      612.19     24.69 o
   3 -11   1      311.11      298.16     15.25 o
   4 -11   1      707.49      693.15     25.00 o
   5 -11   1      647.65      620.55     23.06 o
   6 -11   1      410.18      371.32     17.04 o
   7 -11   1      222.58      243.42     10.77 o
   8 -11   1       46.84       27.35      7.60 o
   9 -11   1      154.19      163.21     10.51 o
  -4 -10   1      145.22      148.82     10.41 o
  -3 -10   1      279.08      294.94     12.70 o
  -2 -10   1      367.44      355.56     16.17 o
  -1 -10   1      603.58      597.90     32.88 o
   0 -10   1      806.92      834.52     21.55 o
   1 -10   1      737.75      749.89     23.26 o
   2 -10   1      409.87      383.92     19.90 o
   3 -10   1      651.46      610.96     29.49 o
   4 -10   1      759.70      763.87     32.14 o
   5 -10   1      389.25      418.21     21.53 o
   6 -10   1      157.42      175.76      8.98 o
   7 -10   1       79.04       83.77      7.14 o
   8 -10   1      247.35      246.63     12.24 o
   9 -10   1       97.65       81.17      9.90 o
  -5  -9   1       37.96       26.94      8.52 o
  -4  -9   1       15.08       16.84      6.99 o
  -3  -9   1        3.87        6.48      6.48 o
  -2  -9   1        5.90       11.02      6.07 o
  -1  -9   1      217.92      233.39      8.03 o
   0  -9   1      293.05      298.21      9.89 o
   1  -9   1      313.34      306.14      9.67 o
   2  -9   1      137.24      162.29     10.25 o
   3  -9   1       49.65       53.62      5.77 o
   4  -9   1      848.75      898.00     40.76 o
   5  -9   1      161.71      172.75     10.46 o
   6  -9   1      123.45       97.86      7.60 o
   7  -9   1      299.19      293.57     14.49 o
   8  -9   1      191.93      201.83     10.82 o
   9  -9   1       77.22       80.66      8.37 o
  10  -9   1       54.94       68.98      8.93 o
  -6  -8   1       86.51       94.49      9.90 o
  -5  -8   1       64.52       64.39      8.01 o
  -4  -8   1      477.99      477.03     18.72 o
  -3  -8   1     1394.31     1360.29     38.16 o
  -2  -8   1     2171.95     2123.44     56.84 o
  -1  -8   1      707.73      793.00     26.83 o
   0  -8   1      469.58      445.22     28.04 o
   1  -8   1     1037.12     1067.92     36.25 o
   2  -8   1     1789.32     1905.64     67.50 o
   3  -8   1     3302.55     3134.24     86.38 o
   4  -8   1      473.57      501.47     25.92 o
   5  -8   1      966.82      918.00     41.53 o
   6  -8   1     1417.11     1384.57     44.29 o
   7  -8   1      633.31      647.39     27.19 o
   8  -8   1      291.87      309.49     13.16 o
   9  -8   1       65.69       60.41      7.70 o
  10  -8   1       53.14       59.64      8.67 o
  -7  -7   1       15.42       13.88      8.57 o
  -6  -7   1       24.19       31.89      7.45 o
  -5  -7   1       19.85       22.81      6.79 o
  -4  -7   1       18.26       27.60      6.02 o
  -3  -7   1       26.17       11.07      6.33 o
  -2  -7   1       13.35       10.15      5.26 o
  -1  -7   1       44.86       40.06      3.66 o
   0  -7   1      328.82      339.25     24.46 o
   1  -7   1      147.95      159.28      9.97 o
   2  -7   1       48.33       24.39      6.22 o
   3  -7   1      348.65      370.05     15.41 o
   4  -7   1       11.89       36.63      4.34 o
   5  -7   1       96.60      103.21      5.97 o
   6  -7   1      101.91      122.96      6.79 o
   7  -7   1        8.96       20.77      5.77 o
   8  -7   1       52.26       79.49      6.53 o
   9  -7   1       11.46       15.77      6.48 o
  10  -7   1        3.94        6.89      7.35 o
  -7  -6   1       93.69       89.34      9.95 o
  -6  -6   1      222.79      201.94     11.12 o
  -5  -6   1      452.96      455.56     21.99 o
  -4  -6   1      611.95      568.31     28.11 o
  -3  -6   1      764.46      765.35     34.95 o
  -2  -6   1     1709.18     1763.65     67.45 o
  -1  -6   1      804.09      768.80     81.89 o
   0  -6   1     1667.10     1743.24     48.32 o
   1  -6   1     3035.05     3261.44    134.39 o
   2  -6   1     4843.14     4955.09    105.46 o
   3  -6   1     6743.56     6888.32    126.22 o
   4  -6   1     1473.45     1319.73     60.71 o
   5  -6   1      399.45      390.96     18.42 o
   6  -6   1     1028.32     1084.02     45.87 o
   7  -6   1     1089.39     1019.63     36.89 o
   8  -6   1      309.34      306.93     14.64 o
   9  -6   1      116.20      142.60      9.08 o
  10  -6   1      190.58      185.97     11.07 o
  -8  -5   1       28.87       33.47      8.42 o
  -7  -5   1       90.53       87.35      8.78 o
  -6  -5   1      289.37      269.59     14.74 o
  -5  -5   1      223.05      226.27     11.17 o
  -4  -5   1      287.73      293.01     12.45 o
  -3  -5   1      532.36      534.58     26.68 o
  -2  -5   1     1017.29     1223.71     58.42 o
  -1  -5   1     1995.48     1852.00     48.22 o
   0  -5   1       28.67       27.78      2.69 o
   1  -5   1      203.55      208.30      7.46 o
   2  -5   1      650.04      603.92     32.45 o
   3  -5   1       41.64       47.35      3.78 o
   4  -5   1      211.28      206.37      9.34 o
   5  -5   1      240.02      268.21     15.46 o
   6  -5   1      233.45      236.88     11.48 o
   7  -5   1        0.62        2.35      5.46 o
   8  -5   1        7.36       11.73      5.82 o
   9  -5   1       11.39       15.82      6.07 o
  10  -5   1        2.31       14.69      6.84 o
  -8  -4   1       15.33        7.75      7.86 o
  -7  -4   1       64.26       53.57      7.55 o
  -6  -4   1      202.08      199.03     10.20 o
  -5  -4   1      133.38      133.93      7.24 o
  -4  -4   1      816.79      859.94     43.26 o
  -3  -4   1      774.25      775.60     42.45 o
  -2  -4   1     1013.06      978.35     47.40 o
  -1  -4   1     3493.94     3573.87    152.93 o
   0  -4   1     3986.62     4118.43     54.96 o
   1  -4   1     1748.97     1820.22     38.80 o
   2  -4   1      612.26      694.38     32.55 o
   3  -4   1     4223.29     4431.57     83.93 o
   4  -4   1     3944.73     3971.37     88.06 o
   5  -4   1     1785.65     1584.57     63.11 o
   6  -4   1     1130.51     1014.88     47.81 o
   7  -4   1      327.27      361.93     16.22 o
   8  -4   1      358.26      335.61     18.72 o
   9  -4   1      265.88      266.12     13.52 o
  10  -4   1       67.88       61.22      8.88 o
  -9  -3   1       82.22       89.74     10.15 o
  -8  -3   1      198.30      191.22     10.66 o
  -7  -3   1      198.58      196.43     10.10 o
  -6  -3   1      162.23      153.16      9.59 o
  -5  -3   1      694.82      670.65     35.87 o
  -4  -3   1     1586.20     1612.38     66.68 o
  -3  -3   1     2742.21     2887.61     82.91 o
  -2  -3   1     2737.93     2769.25     70.25 o
  -1  -3   1     8676.90     8275.78    362.75 o
   0  -3   1     6108.69     6096.84     78.01 o
   1  -3   1       84.85       91.52      3.49 o
   2  -3   1     2401.34     2451.04     51.02 o
   3  -3   1      358.60      260.81     14.39 o
   4  -3   1      940.23      945.50     42.86 o
   5  -3   1     2029.06     2076.20     70.41 o
   6  -3   1      617.68      590.76     32.70 o
   7  -3   1      250.44      254.84     13.27 o
   8  -3   1       18.92       25.66      5.71 o
   9  -3   1       32.35       20.71      7.19 o
  10  -3   1        9.45        7.14      7.45 o
  -9  -2   1       15.19       12.30      8.01 o
  -8  -2   1       17.08       14.18      6.89 o
  -7  -2   1        1.17        2.30      5.46 o
  -6  -2   1        0.29        3.52      5.26 o
  -5  -2   1       25.79       28.26      5.31 o
  -4  -2   1      636.78      652.49     32.86 o
  -3  -2   1      863.83      836.72     41.12 o
  -2  -2   1     1056.97     1109.63     40.61 o
  -1  -2   1      421.29      519.46     17.18 o
   0  -2   1      684.03      736.73     17.07 o
   1  -2   1     5716.55     5496.03     90.23 o
   2  -2   1      604.49      563.51     24.39 o
   3  -2   1      995.96     1143.71     38.98 o
   4  -2   1     4033.21     3911.53     83.77 o
   5  -2   1     1466.07     1348.76     60.00 o
   6  -2   1      142.86      142.91      8.98 o
   7  -2   1      240.65      266.63     12.19 o
   8  -2   1      221.28      212.50     10.82 o
   9  -2   1      128.64      138.52      9.08 o
  10  -2   1       29.22       29.03      8.01 o
  -9  -1   1       64.41       71.78      8.62 o
  -8  -1   1      162.09      158.67      9.29 o
  -7  -1   1      422.22      438.72     22.14 o
  -6  -1   1     1097.73     1065.39     45.51 o
  -5  -1   1     3072.45     2938.84     85.61 o
  -4  -1   1     2183.63     2105.69     69.54 o
  -3  -1   1     3434.68     3398.27     74.59 o
  -2  -1   1      238.01      249.59     11.43 o
  -1  -1   1     4981.92     4884.63     74.82 o
   0  -1   1     9793.07     8397.44    384.20 o
   1  -1   1     2653.37     2427.98    121.61 o
   2  -1   1     7790.66     7492.40     77.55 o
   3  -1   1     4491.06     4518.87     76.94 o
   4  -1   1     4924.45     4856.87     94.85 o
   5  -1   1     1523.46     1436.05     60.66 o
   6  -1   1      333.17      315.66     16.28 o
   7  -1   1      148.50      151.22      8.11 o
   8  -1   1       84.61       80.92      7.40 o
   9  -1   1      215.25      221.94     10.97 o
  10  -1   1       66.16       75.97      9.29 o
 -10   0   1        0.09       -7.19      8.21 o
  -9   0   1       32.95       30.92      7.75 o
  -8   0   1       51.93       56.38      7.19 o
  -7   0   1        7.43        3.83      5.71 o
  -6   0   1        8.72       14.39      4.59 o
  -5   0   1       44.21       50.71      4.59 o
  -4   0   1       93.72       95.05      4.64 o
  -3   0   1      287.70      366.22     18.47 o
  -2   0   1     1937.96     2158.80     43.21 o
  -1   0   1      461.59      478.41     30.56 o
   0   0   1       61.78       18.75     24.34 o
   1   0   1      154.64      123.96     14.41 o
   2   0   1    10059.29     9229.11     90.61 o
   3   0   1      347.20      323.31     15.25 o
   4   0   1       17.78       17.60      3.57 o
   5   0   1       41.64       35.97      4.54 o
   6   0   1      391.14      363.97     19.13 o
   7   0   1       76.53       65.82      6.94 o
   8   0   1       16.44       25.41      6.63 o
   9   0   1      101.68      107.50      9.54 o
 -10   1   1       63.05       65.31      9.39 o
  -9   1   1      123.78      125.66      8.98 o
  -8   1   1      336.46      336.53     15.66 o
  -7   1   1      380.51      343.16     18.62 o
  -6   1   1      669.26      644.79     33.57 o
  -5   1   1     1259.62     1208.71     54.08 o
  -4   1   1     2148.01     2283.23     63.37 o
  -3   1   1     6484.43     6530.47     89.13 o
  -2   1   1     8500.17     8009.43     78.72 o
  -1   1   1    13285.29    10372.17    697.34 o
   0   1   1     5795.07     4928.79    334.82 o
   1   1   1     2593.07     2587.01    121.32 o
   2   1   1     1956.38     1977.27     48.26 o
   3   1   1     4190.76     4168.52     85.00 o
   4   1   1     2407.72     2424.20     75.97 o
   5   1   1     1452.16     1470.18     57.55 o
   6   1   1      583.32      601.78     29.34 o
   7   1   1      435.00      450.81     21.12 o
   8   1   1      450.49      497.70     18.21 o
   9   1   1       44.37       38.26      8.11 o
 -10   2   1       26.45       21.84      8.11 o
  -9   2   1      117.11      123.26      8.98 o
  -8   2   1      145.27      159.79      8.11 o
  -7   2   1      302.32      268.21     16.22 o
  -6   2   1      144.75      155.97      8.21 o
  -5   2   1      334.69      294.03     17.45 o
  -4   2   1     1536.28     1638.40     54.90 o
  -3   2   1      748.81      793.51     32.60 o
  -2   2   1     7146.08     7062.81     79.13 o
  -1   2   1     1086.54     1064.27     45.79 o
   0   2   1      761.53      847.53     38.14 o
   1   2   1       10.52       11.94      2.55 o
   2   2   1       74.45       77.09      3.57 o
   3   2   1      235.92      259.13     14.80 o
   4   2   1       32.14       27.75      4.29 o
   5   2   1      145.23      169.33      6.79 o
   6   2   1        2.63        7.60      5.15 o
   7   2   1       47.18       43.21      6.79 o
   8   2   1        1.75       -0.97      6.99 o
   9   2   1        0.77       13.78      7.40 o
 -10   3   1       40.15       42.60      8.11 o
  -9   3   1       28.27       33.06      7.04 o
  -8   3   1       57.35       59.59      6.79 o
  -7   3   1      699.50      714.38     33.62 o
  -6   3   1      499.09      495.81     25.92 o
  -5   3   1      648.68      582.49     30.00 o
  -4   3   1     3574.28     3713.42     82.09 o
  -3   3   1     3578.21     3832.29     73.16 o
  -2   3   1     1415.93     1613.55     43.57 o
  -1   3   1      329.95      330.54     19.34 o
   0   3   1     2489.92     2473.13     44.08 o
   1   3   1     4638.54     4624.88     84.36 o
   2   3   1     6565.45     6371.04    109.85 o
   3   3   1     4756.71     4608.66    107.50 o
   4   3   1      582.43      584.84     27.96 o
   5   3   1      778.64      796.77     35.25 o
   6   3   1      569.89      584.84     27.81 o
   7   3   1      123.87      117.45      8.37 o
   8   3   1       95.96       93.47      9.13 o
 -10   4   1       38.50       41.22      7.70 o
  -9   4   1       87.28       96.58      7.91 o
  -8   4   1      503.71      490.10     23.98 o
  -7   4   1      902.35      901.37     37.14 o
  -6   4   1      668.75      654.12     37.70 o
  -5   4   1      316.37      321.68     16.73 o
  -4   4   1     3978.89     4053.06     88.01 o
  -3   4   1     5655.25     5767.17     97.91 o
  -2   4   1     1890.02     2100.99     57.19 o
  -1   4   1      817.88      758.81     24.94 o
   0   4   1       27.01       51.17      2.56 o
   1   4   1     1652.63     1676.38    157.17 o
   2   4   1     2476.41     2431.19     77.65 o
   3   4   1     1002.00      932.54     50.10 o
   4   4   1      241.76      250.91     11.12 o
   5   4   1       46.23       48.77      6.22 o
   6   4   1      122.31      128.42      8.27 o
   7   4   1       36.22       43.62      6.94 o
   8   4   1        5.57       11.84      7.81 o
 -10   5   1        4.02       10.20      6.84 o
  -9   5   1        0.16        1.07      6.17 o
  -8   5   1       34.81       29.13      6.17 o
  -7   5   1       57.42       46.58      6.28 o
  -6   5   1       83.23       81.63      5.61 o
  -5   5   1      322.97      326.12     14.54 o
  -4   5   1      768.71      782.18     40.51 o
  -3   5   1      430.10      493.00     24.85 o
  -2   5   1     1578.96     1626.36     57.81 o
  -1   5   1      821.35      846.24     60.43 o
   0   5   1       61.83       46.02      2.92 o
   1   5   1     2410.14     2524.50    145.94 o
   2   5   1     1289.50     1408.71     64.18 o
   3   5   1      722.46      661.47     32.19 o
   4   5   1      523.28      473.57     22.19 o
   5   5   1      341.88      299.54     15.51 o
   6   5   1      200.57      187.65     10.05 o
   7   5   1       67.76       67.91      8.52 o
 -10   6   1      102.50      105.71      9.80 o
  -9   6   1      425.42      405.15     16.84 o
  -8   6   1      573.90      609.07     23.72 o
  -7   6   1      765.74      735.19     32.81 o
  -6   6   1      804.46      761.67     39.18 o
  -5   6   1      712.17      739.79     35.76 o
  -4   6   1     2379.79     2529.91     80.76 o
  -3   6   1     2464.16     2753.02     83.83 o
  -2   6   1     3031.66     3337.71     89.79 o
  -1   6   1     2010.38     2092.78     92.68 o
   0   6   1     2083.59     2239.18    159.26 o
   1   6   1     2702.21     2791.97     72.60 o
   2   6   1     1137.94     1159.53     52.19 o
   3   6   1      360.20      377.49     21.28 o
   4   6   1      268.43      301.22     12.50 o
   5   6   1      217.44      213.93     11.53 o
   6   6   1      189.80      195.61     10.25 o
   7   6   1      124.29      127.19     10.41 o
 -10   7   1        5.15        8.93      7.35 o
  -9   7   1       18.58       20.15      7.04 o
  -8   7   1        2.16       -0.61      5.92 o
  -7   7   1        0.98       -5.26      5.26 o
  -6   7   1       10.54       12.60      5.10 o
  -5   7   1      192.86      175.05      8.06 o
  -4   7   1       26.51       20.66      4.90 o
  -3   7   1      175.83      195.71     11.89 o
  -2   7   1        5.10        6.99      4.39 o
  -1   7   1      900.55      954.91     62.17 o
   0   7   1      128.49      124.48      4.83 o
   1   7   1       93.65       92.01      8.42 o
   2   7   1      302.88      307.44     14.80 o
   3   7   1      571.04      579.43     28.72 o
   4   7   1        0.26       -5.10      5.97 o
   5   7   1        7.52        8.37      6.73 o
   6   7   1       90.86       74.39      9.59 o
 -10   8   1       93.53       83.42      9.49 o
  -9   8   1      164.71      176.73      9.74 o
  -8   8   1      196.31      216.43      9.64 o
  -7   8   1      248.52      236.88     10.61 o
  -6   8   1      909.41      876.98     35.20 o
  -5   8   1     3441.77     3531.43     75.51 o
  -4   8   1     1320.72     1253.71     50.66 o
  -3   8   1      666.72      735.14     34.64 o
  -2   8   1     1186.44     1352.48     53.88 o
  -1   8   1     1927.83     1841.93     45.76 o
   0   8   1     1790.49     1799.53    112.91 o
   1   8   1      682.90      722.78     66.58 o
   2   8   1      798.83      844.02     34.23 o
   3   8   1      431.30      437.19     20.15 o
   4   8   1      765.31      704.89     21.12 o
   5   8   1      459.12      436.52     14.54 o
   6   8   1       26.19       30.00      8.32 o
 -10   9   1       57.21       43.26      8.57 o
  -9   9   1       32.27       32.04      7.91 o
  -8   9   1       96.83      106.48      8.37 o
  -7   9   1      128.19      132.65      7.75 o
  -6   9   1      355.75      360.40     18.01 o
  -5   9   1      338.43      322.55     14.54 o
  -4   9   1        7.14        8.78      5.15 o
  -3   9   1       17.19       19.13      5.77 o
  -2   9   1       92.52      103.72      6.89 o
  -1   9   1      101.28       82.35      6.79 o
   0   9   1        3.77        5.13      4.95 o
   1   9   1        8.61       14.78      9.59 o
   2   9   1       50.15       61.94      7.35 o
   3   9   1        9.25        6.07      6.58 o
   4   9   1       28.98       32.91      7.60 o
   5   9   1       15.89       20.87      7.91 o
  -9  10   1       50.16       45.56      8.83 o
  -8  10   1      141.81      145.15      9.29 o
  -7  10   1      273.41      282.65     13.62 o
  -6  10   1      471.53      449.33     20.31 o
  -5  10   1      749.64      769.43     28.88 o
  -4  10   1      229.71      276.73     12.86 o
  -3  10   1      465.15      495.86     23.67 o
  -2  10   1      893.35      910.70     34.08 o
  -1  10   1     1401.52     1435.78     63.19 o
   0  10   1      857.91      813.34     33.55 o
   1  10   1      293.06      298.80     11.25 o
   2  10   1      433.23      404.18     16.02 o
   3  10   1      358.26      359.84     13.16 o
   4  10   1      205.20      228.57     12.14 o
  -9  11   1      210.74      219.03     11.73 o
  -8  11   1      194.15      201.37     10.61 o
  -7  11   1      142.64      156.68      9.44 o
  -6  11   1      218.47      205.00     10.00 o
  -5  11   1      343.74      338.46     15.41 o
  -4  11   1      336.05      307.39     16.68 o
  -3  11   1      264.43      236.22     12.45 o
  -2  11   1      461.60      445.25     21.02 o
  -1  11   1      262.70      273.27      9.11 o
   0  11   1      115.31      102.00      5.96 o
   1  11   1       56.78       62.94      5.68 o
   2  11   1       25.64       32.65      7.55 o
   3  11   1       85.74       82.70      9.64 o
  -8  12   1       97.71       83.37      9.44 o
  -7  12   1       85.76       94.54      8.72 o
  -6  12   1        4.07        9.95      6.53 o
  -5  12   1      147.46      140.66      9.54 o
  -4  12   1      316.30      303.47     14.18 o
  -3  12   1      280.49      310.45     14.03 o
  -2  12   1      201.81      190.35      9.69 o
  -1  12   1       65.18       64.03      7.12 o
   0  12   1      157.01      168.11      7.34 o
   1  12   1      384.81      383.35     26.07 o
  -7  13   1      181.99      160.00     11.17 o
  -6  13   1      272.71      252.96     12.04 o
  -5  13   1      239.08      246.63     11.17 o
  -4  13   1      320.67      297.04     12.24 o
  -3  13   1      488.05      499.79     15.05 o
  -2  13   1      388.91      365.81     13.93 o
  -1  13   1      240.15      228.56     14.06 o
   0  13   1      151.71      143.03      7.53 o
  -4  14   1       71.07       53.57      9.39 o
  -3  14   1       69.28       60.82      9.13 o
   2 -14   2      248.62      264.18     12.09 o
   3 -14   2      322.25      307.55     13.52 o
   4 -14   2      324.40      335.25     13.27 o
  -1 -13   2       21.59       20.71      5.79 o
   0 -13   2        5.68       -3.16      5.52 o
   1 -13   2       22.52       22.94      6.79 o
   2 -13   2      145.41      159.23      9.80 o
   3 -13   2      112.01      124.08      8.98 o
   4 -13   2       14.66       14.29      7.09 o
   5 -13   2        0.02       -6.63      6.63 o
   6 -13   2        5.04        3.78      7.09 o
   7 -13   2        3.93       16.58      6.99 o
  -2 -12   2      113.06      133.31     10.10 o
  -1 -12   2      197.14      210.76     10.20 o
   0 -12   2      338.26      319.80      9.67 o
   1 -12   2      624.66      619.83     30.20 o
   2 -12   2      535.33      551.98     18.93 o
   3 -12   2      359.54      352.60     15.61 o
   4 -12   2      453.18      429.02     17.50 o
   5 -12   2      378.02      363.67     15.15 o
   6 -12   2      519.84      495.81     15.46 o
   7 -12   2      207.47      209.03     10.51 o
   8 -12   2      130.89      147.40      9.64 o
  -3 -11   2      143.43      142.14     10.51 o
  -2 -11   2      185.83      188.36     10.61 o
  -1 -11   2      129.69      157.39     14.06 o
   0 -11   2      272.23      253.91     17.50 o
   1 -11   2      461.57      458.25     15.08 o
   2 -11   2      409.46      439.18     21.94 o
   3 -11   2      303.23      291.68     16.22 o
   4 -11   2      151.26      153.06      9.03 o
   5 -11   2      380.22      329.94     17.04 o
   6 -11   2       80.97       81.07      7.65 o
   7 -11   2       15.54        9.64      6.58 o
   8 -11   2       20.54       20.66      6.99 o
   9 -11   2       14.28        4.54      7.75 o
  -4 -10   2        0.41        5.66      7.40 o
  -3 -10   2       33.95       40.87      7.35 o
  -2 -10   2      150.94      144.64      9.13 o
  -1 -10   2      263.75      277.66      9.08 o
   0 -10   2      280.21      316.54     24.77 o
   1 -10   2      586.58      604.00     20.00 o
   2 -10   2      326.48      294.84     14.39 o
   3 -10   2      576.00      553.16     28.57 o
   4 -10   2      654.72      672.49     30.25 o
   5 -10   2      337.81      329.43     17.14 o
   6 -10   2      254.09      227.75     12.60 o
   7 -10   2      155.08      156.38      8.32 o
   8 -10   2      154.59      167.75      9.03 o
   9 -10   2      108.64      122.60      9.18 o
  -5  -9   2      187.80      192.91     10.92 o
  -4  -9   2      314.02      287.70     13.47 o
  -3  -9   2      186.01      201.89      9.90 o
  -2  -9   2      392.21      383.16     19.49 o
  -1  -9   2     1092.24     1118.27     28.33 o
   0  -9   2     2295.28     2285.92     42.58 o
   1  -9   2     1135.21     1160.19     33.55 o
   2  -9   2     1838.55     1808.60     59.39 o
   3  -9   2      848.40      917.13     41.43 o
   4  -9   2       29.95       35.00      5.26 o
   5  -9   2      615.54      724.33     33.52 o
   6  -9   2      570.41      547.14     26.53 o
   7  -9   2      544.17      502.39     21.79 o
   8  -9   2      175.95      183.88      9.44 o
   9  -9   2       58.19       55.51      8.16 o
  10  -9   2       10.84       11.33      7.55 o
  -6  -8   2        1.69        5.77      7.35 o
  -5  -8   2        0.47        0.00      6.63 o
  -4  -8   2       28.01       19.29      6.63 o
  -3  -8   2       42.32       29.59      6.89 o
  -2  -8   2      174.32      172.80      9.18 o
  -1  -8   2      854.65      881.00     32.30 o
   0  -8   2      482.83      473.04     17.47 o
   1  -8   2      138.58      135.21     11.12 o
   2  -8   2        1.42       -4.80      4.80 o
   3  -8   2      231.39      236.17     10.00 o
   4  -8   2       24.79       23.01      4.90 o
   5  -8   2      246.95      244.89     11.28 o
   6  -8   2      260.97      252.45     12.75 o
   7  -8   2      455.43      466.07     22.14 o
   8  -8   2       96.82       84.85      7.75 o
   9  -8   2       16.90       18.93      6.89 o
  10  -8   2       28.04       24.08      8.52 o
  -7  -7   2       95.50      123.47     10.41 o
  -6  -7   2      210.39      211.17     10.61 o
  -5  -7   2      328.37      306.78     16.28 o
  -4  -7   2      582.77      578.21     26.58 o
  -3  -7   2     1363.57     1350.70     45.36 o
  -2  -7   2     1316.60     1176.62     50.51 o
  -1  -7   2      819.05      938.67     48.57 o
   0  -7   2     1769.65     1848.45     50.74 o
   1  -7   2     2688.87     2695.84     64.35 o
   2  -7   2     3909.03     3937.96    105.25 o
   3  -7   2     2960.61     3188.58     89.39 o
   4  -7   2     1450.87     1405.24     60.15 o
   5  -7   2      894.29      945.60     43.57 o
   6  -7   2      943.60      908.61     39.23 o
   7  -7   2      634.45      646.16     28.26 o
   8  -7   2      193.45      169.28      8.42 o
   9  -7   2       93.31       85.15      8.47 o
  10  -7   2       63.90       60.76      9.34 o
  -7  -6   2       26.02       21.63      8.42 o
  -6  -6   2       54.89       57.24      7.70 o
  -5  -6   2       56.55       64.74      6.68 o
  -4  -6   2       86.75      100.56      7.40 o
  -3  -6   2       17.12       16.17      5.51 o
  -2  -6   2      357.99      326.17     18.27 o
  -1  -6   2      864.35     1016.23     35.33 o
   0  -6   2      107.95      137.65      6.66 o
   1  -6   2       31.19       35.78      2.85 o
   2  -6   2      277.58      317.24     14.59 o
   3  -6   2       22.68       10.56      3.93 o
   4  -6   2        7.44        3.78      3.83 o
   5  -6   2       16.57       17.30      4.29 o
   6  -6   2        8.05       10.71      4.59 o
   7  -6   2       34.32       31.28      5.92 o
   8  -6   2        0.12        4.23      5.36 o
   9  -6   2        6.29        6.33      6.12 o
  10  -6   2       11.89       17.09      7.14 o
  -8  -5   2       44.03       70.15      8.98 o
  -7  -5   2      141.05      135.97      9.85 o
  -6  -5   2      147.88      158.88      8.88 o
  -5  -5   2      228.82      236.32     11.99 o
  -4  -5   2      922.75      955.60     43.37 o
  -3  -5   2     1002.45     1136.46     52.50 o
  -2  -5   2     1625.65     1655.33     67.35 o
  -1  -5   2     2446.63     2380.17     58.44 o
   0  -5   2     4390.43     4453.66     66.56 o
   1  -5   2     5385.51     5419.91     71.63 o
   2  -5   2     3812.52     4101.32     86.78 o
   3  -5   2     5320.84     5368.75    103.47 o
   4  -5   2      972.68      901.01     41.02 o
   5  -5   2      400.56      408.72     19.39 o
   6  -5   2      981.87      881.52     42.70 o
   7  -5   2      694.98      699.74     34.03 o
   8  -5   2      643.83      640.91     25.51 o
   9  -5   2      243.68      256.88     12.14 o
  10  -5   2       57.42       61.73      8.57 o
  -8  -4   2       98.01       99.18      9.95 o
  -7  -4   2      113.98      114.34      8.83 o
  -6  -4   2      491.55      495.25     24.74 o
  -5  -4   2      636.91      672.75     32.14 o
  -4  -4   2       80.06       80.15      5.97 o
  -3  -4   2      152.94      139.59      9.18 o
  -2  -4   2      808.84      826.26     42.24 o
  -1  -4   2     4303.79     4383.55     64.61 o
   0  -4   2     2882.48     3040.95     47.91 o
   1  -4   2     2326.34     2401.14     66.48 o
   2  -4   2      950.94     1096.01     46.07 o
   3  -4   2      155.58      118.21      5.26 o
   4  -4   2     1646.50     1633.55     58.93 o
   5  -4   2      188.24      209.08      8.06 o
   6  -4   2       36.29       35.76      4.74 o
   7  -4   2       14.92       16.12      4.90 o
   8  -4   2        0.05       -5.77      5.77 o
   9  -4   2       20.37       27.09      6.68 o
  10  -4   2        8.25       12.14      6.94 o
  -9  -3   2       54.95       63.67      9.69 o
  -8  -3   2       50.19       51.53      7.91 o
  -7  -3   2       15.69       20.97      6.17 o
  -6  -3   2       46.41       58.98      6.53 o
  -5  -3   2      342.55      366.88     16.94 o
  -4  -3   2      529.98      539.69     21.79 o
  -3  -3   2      588.60      610.45     28.32 o
  -2  -3   2     1732.83     2005.28     59.80 o
  -1  -3   2     7111.06     7071.13     71.89 o
   0  -3   2     3978.29     3898.41     85.59 o
   1  -3   2     2054.99     2216.67     49.57 o
   2  -3   2     2257.08     2095.74     49.49 o
   3  -3   2      283.53      248.31     14.95 o
   4  -3   2     2410.08     2489.66     70.46 o
   5  -3   2     2177.28     2085.48     71.94 o
   6  -3   2      938.02      880.70     43.83 o
   7  -3   2      214.51      202.14     12.75 o
   8  -3   2      179.63      181.53      8.47 o
   9  -3   2      252.37      270.51     13.16 o
  10  -3   2       67.73       67.14      8.98 o
  -9  -2   2       16.55       10.61      7.81 o
  -8  -2   2      174.90      169.79     10.00 o
  -7  -2   2      212.83      212.80     10.05 o
  -6  -2   2      537.22      554.53     28.62 o
  -5  -2   2     1441.21     1530.18     57.75 o
  -4  -2   2     3229.57     3300.11     91.22 o
  -3  -2   2     1898.58     1807.12     59.49 o
  -2  -2   2      496.36      495.25     27.65 o
  -1  -2   2    17481.26    14791.01    406.63 o
   0  -2   2     6542.43     6228.13    125.81 o
   1  -2   2      677.81      694.37     23.39 o
   2  -2   2     1072.67     1027.13     32.35 o
   3  -2   2     2537.21     2496.39     59.08 o
   4  -2   2     3048.63     3117.46     76.73 o
   5  -2   2     1337.20     1257.28     56.99 o
   6  -2   2      310.82      305.30     16.38 o
   7  -2   2       79.35       69.44      6.22 o
   8  -2   2      143.39      144.13      8.42 o
   9  -2   2       52.99       48.06      7.60 o
  10  -2   2        3.08       -3.88      7.60 o
  -9  -1   2       44.85       33.57      8.21 o
  -8  -1   2        0.27        4.29      6.12 o
  -7  -1   2       11.01       12.55      5.87 o
  -6  -1   2       28.26       22.55      5.41 o
  -5  -1   2        6.52        5.56      4.64 o
  -4  -1   2      263.38      271.73     14.18 o
  -3  -1   2       91.89       95.51      4.03 o
  -2  -1   2      649.53      798.25     32.09 o
  -1  -1   2    15785.41    13427.54    693.00 o
   0  -1   2     3635.92     3895.33    242.50 o
   1  -1   2       33.81       47.25      1.60 o
   2  -1   2      291.31      336.53     15.92 o
   3  -1   2       28.91       11.53      2.76 o
   4  -1   2     2412.85     2382.47     69.28 o
   5  -1   2     1038.75     1045.39     49.18 o
   6  -1   2      811.45      872.44     38.62 o
   7  -1   2       28.94       30.46      5.66 o
   8  -1   2       29.31       32.55      6.38 o
   9  -1   2      147.04      156.99      9.80 o
  10  -1   2       24.52       39.90      8.32 o
 -10   0   2       53.23       65.46      9.03 o
  -9   0   2      124.03      128.06      9.59 o
  -8   0   2      232.03      215.10     10.92 o
  -7   0   2      620.28      641.47     28.32 o
  -6   0   2     1265.27     1337.28     51.53 o
  -5   0   2     1692.09     1800.89     68.37 o
  -4   0   2     1925.69     1845.94     62.81 o
  -3   0   2     2192.98     2187.11     55.92 o
  -2   0   2     5815.45     6004.92     75.25 o
  -1   0   2     2538.05     2522.17    144.16 o
   0   0   2     9885.67     8568.28    707.85 o
   2   0   2    17281.48    14642.15    122.75 o
   3   0   2     2717.80     2467.21     62.65 o
   4   0   2       15.38        5.66      3.47 o
   5   0   2      511.46      552.85     26.28 o
   6   0   2      382.80      379.33     19.39 o
   7   0   2      767.18      830.91     29.85 o
   8   0   2      350.53      337.55     15.87 o
   9   0   2       28.41       28.57      7.55 o
 -10   1   2       14.16       24.74      8.32 o
  -9   1   2       99.67      124.08      9.13 o
  -8   1   2      132.82      134.08      7.96 o
  -7   1   2       10.32        0.15      5.77 o
  -6   1   2      156.46      175.97      8.62 o
  -5   1   2      472.95      519.94     22.75 o
  -4   1   2     1315.63     1403.76     52.45 o
  -3   1   2      123.44      138.47      5.26 o
  -2   1   2       38.88       35.10      2.70 o
  -1   1   2      422.22      448.53     18.09 o
   0   1   2      181.68      196.57     12.75 o
   1   1   2      442.58      522.22     30.36 o
   2   1   2       46.09       51.07      3.06 o
   3   1   2       95.20      101.33      4.18 o
   4   1   2       21.32       27.60      3.67 o
   5   1   2       74.46       61.84      5.26 o
   6   1   2       81.71       90.15      6.38 o
   7   1   2       60.80       62.09      6.89 o
   8   1   2        8.66        0.46      6.79 o
   9   1   2        3.99       12.14      6.99 o
 -10   2   2       83.92       98.01      9.18 o
  -9   2   2      111.40       99.49      8.62 o
  -8   2   2      212.97      221.53     12.30 o
  -7   2   2      401.49      398.72     14.29 o
  -6   2   2      227.72      227.34     12.81 o
  -5   2   2     1536.64     1595.69     63.21 o
  -4   2   2     3081.72     3341.79     77.65 o
  -3   2   2     8984.14     8890.34    107.04 o
  -2   2   2    10484.00    10104.15    101.63 o
  -1   2   2      414.93      429.02     15.32 o
   0   2   2     5673.82     5500.60    268.13 o
   1   2   2     7764.10     7449.99    479.38 o
   2   2   2     4128.35     4065.35     82.55 o
   3   2   2     1490.71     1410.18     58.42 o
   4   2   2      724.29      687.59     33.42 o
   5   2   2     1576.59     1559.57     55.41 o
   6   2   2      711.98      738.87     31.94 o
   7   2   2      402.49      426.12     19.08 o
   8   2   2      147.26      148.21      9.54 o
   9   2   2       32.85       33.62      8.47 o
 -10   3   2       13.11       16.94      7.81 o
  -9   3   2       92.12      103.88      8.37 o
  -8   3   2      221.72      241.88     11.58 o
  -7   3   2      384.33      377.75     20.71 o
  -6   3   2      564.81      596.52     31.28 o
  -5   3   2      273.18      289.18     13.52 o
  -4   3   2      572.09      544.07     30.20 o
  -3   3   2     1544.90     1665.03     50.20 o
  -2   3   2     4341.10     4618.10     79.18 o
  -1   3   2      335.19      361.21     23.01 o
   0   3   2      589.56      661.32     22.43 o
   1   3   2     2105.91     2276.35    164.36 o
   2   3   2        4.21        2.30      3.32 o
   3   3   2       98.51       98.72      5.10 o
   4   3   2      410.32      394.13     20.46 o
   5   3   2       24.69       36.28      5.61 o
   6   3   2        5.36        8.11      5.66 o
   7   3   2        2.40        5.36      5.87 o
   8   3   2        0.00        6.79      6.53 o
 -10   4   2        1.77       10.56      7.45 o
  -9   4   2       62.29       50.31      7.75 o
  -8   4   2      187.31      185.51     10.66 o
  -7   4   2      314.44      312.65     17.30 o
  -6   4   2      292.48      311.83     14.74 o
  -5   4   2      610.53      675.50     29.34 o
  -4   4   2     1063.98     1106.87     48.11 o
  -3   4   2      650.35      711.57     35.05 o
  -2   4   2     9117.35     9499.11    125.36 o
  -1   4   2     6825.78     6565.47    493.69 o
   0   4   2      864.57      751.80     96.12 o
   1   4   2     1105.30     1099.70     45.61 o
   2   4   2     1623.80     1707.94     66.43 o
   3   4   2     1700.90     1729.98     66.53 o
   4   4   2      658.45      705.25     32.60 o
   5   4   2      641.82      618.00     30.15 o
   6   4   2      256.37      229.44     11.89 o
   7   4   2       90.04       77.40      8.57 o
   8   4   2      149.23      161.38     11.28 o
 -10   5   2       65.92       65.25      8.62 o
  -9   5   2       67.34       71.94      7.86 o
  -8   5   2      258.59      243.72     12.81 o
  -7   5   2     1382.23     1386.05     43.52 o
  -6   5   2     1372.51     1349.52     52.75 o
  -5   5   2      709.15      742.23     38.01 o
  -4   5   2     1349.53     1397.38     59.08 o
  -3   5   2     1976.83     1995.48     68.06 o
  -2   5   2      781.25      758.97     32.75 o
  -1   5   2     1550.61     1509.19    100.05 o
   0   5   2     4166.64     4327.45    412.70 o
   1   5   2     4106.05     4011.55    208.65 o
   2   5   2     1404.26     1367.02     60.46 o
   3   5   2       39.82       44.03      5.56 o
   4   5   2      124.24      131.83      7.24 o
   5   5   2      189.83      196.89      9.49 o
   6   5   2      138.86      159.08      8.83 o
   7   5   2       29.80       36.33      7.65 o
 -10   6   2       19.05       29.85      7.75 o
  -9   6   2        7.02        0.46      7.14 o
  -8   6   2       18.05       12.86      6.22 o
  -7   6   2      444.70      465.40     21.33 o
  -6   6   2        1.76       -0.15      5.15 o
  -5   6   2       31.60       36.22      4.90 o
  -4   6   2      941.30     1061.41     51.53 o
  -3   6   2      146.87      135.46      7.50 o
  -2   6   2      804.69      879.94     46.17 o
  -1   6   2      672.02      659.40     23.48 o
   0   6   2      567.63      588.29     47.04 o
   1   6   2       80.32      119.95      4.95 o
   2   6   2      247.99      232.04      9.29 o
   3   6   2     1070.43     1027.33     43.01 o
   4   6   2      354.73      351.02     15.05 o
   5   6   2      129.08      126.63      8.27 o
   6   6   2      103.70      104.13      8.67 o
   7   6   2       48.10       41.12      9.03 o
 -10   7   2      289.31      272.90     13.06 o
  -9   7   2      361.92      356.27     14.44 o
  -8   7   2      168.92      158.77      9.64 o
  -7   7   2       15.16       21.58      5.56 o
  -6   7   2     1359.94     1282.74     44.90 o
  -5   7   2     3030.80     3150.62     76.89 o
  -4   7   2      858.32      904.94     42.86 o
  -3   7   2     1637.11     1599.37     65.56 o
  -2   7   2     2266.69     2345.17     80.31 o
  -1   7   2     4508.06     4497.97    291.53 o
   0   7   2     2120.58     2077.43    154.59 o
   1   7   2      842.44      905.36     28.09 o
   2   7   2      548.63      511.01     24.03 o
   3   7   2      235.19      245.46     11.89 o
   4   7   2      472.76      483.21     20.77 o
   5   7   2      156.24      158.42      9.85 o
   6   7   2      157.94      158.47     10.97 o
 -10   8   2        3.47        2.19      7.86 o
  -9   8   2        0.80       -6.43      6.79 o
  -8   8   2       19.54       22.14      6.22 o
  -7   8   2       78.59       72.70      6.94 o
  -6   8   2       13.72       20.31      5.46 o
  -5   8   2       13.79       11.17      5.56 o
  -4   8   2       52.99       53.21      5.82 o
  -3   8   2        9.15        7.40      4.80 o
  -2   8   2        0.11        2.81      4.85 o
  -1   8   2       13.40       13.56      3.79 o
   0   8   2       90.24       96.55      4.61 o
   1   8   2      291.34      274.89     10.06 o
   2   8   2        9.32       12.55      5.66 o
   3   8   2       95.74      103.16      8.11 o
   4   8   2       35.43       30.10      7.50 o
   5   8   2       59.19       50.61      8.16 o
 -10   9   2       75.27       86.84      9.59 o
  -9   9   2       86.57       98.21      8.62 o
  -8   9   2      235.48      208.31     11.53 o
  -7   9   2      178.90      186.17      9.13 o
  -6   9   2      966.41     1013.86     31.02 o
  -5   9   2     1498.70     1504.42     43.26 o
  -4   9   2     1103.72     1110.90     40.25 o
  -3   9   2     1112.22     1181.87     43.06 o
  -2   9   2      925.16      956.06     40.97 o
  -1   9   2     1229.70     1241.55     72.24 o
   0   9   2      947.76      948.90     25.22 o
   1   9   2      803.37      832.42     21.07 o
   2   9   2      601.83      609.79     21.79 o
   3   9   2      513.68      517.65     17.14 o
   4   9   2      349.80      339.89     13.42 o
  -9  10   2      123.28      126.94      9.44 o
  -8  10   2      126.32      119.74      8.88 o
  -7  10   2      184.19      184.59      9.64 o
  -6  10   2      108.51       97.24      8.21 o
  -5  10   2       44.56       27.50      6.73 o
  -4  10   2       27.29       29.80      6.53 o
  -3  10   2      216.94      196.32      9.59 o
  -2  10   2      549.97      528.00     25.82 o
  -1  10   2       81.05       97.81      6.15 o
   0  10   2       59.88       74.09      5.03 o
   1  10   2       14.71       17.82      4.53 o
   2  10   2        6.01       12.70      6.38 o
   3  10   2       28.83       33.37      7.81 o
   4  10   2        0.06       -3.42      7.91 o
  -9  11   2       42.74       30.10      9.08 o
  -8  11   2      228.22      219.79     11.43 o
  -7  11   2      143.84      113.98      9.85 o
  -6  11   2      127.16      119.28      8.32 o
  -5  11   2      434.76      471.88     18.01 o
  -4  11   2      554.77      571.22     21.33 o
  -3  11   2      728.09      689.28     23.57 o
  -2  11   2      618.80      625.81     22.45 o
  -1  11   2      323.02      338.68     11.01 o
   0  11   2      340.65      312.12     10.14 o
   1  11   2      329.82      341.33     18.14 o
   2  11   2      288.69      295.20     12.81 o
  -8  12   2       82.64       83.11      9.85 o
  -7  12   2      218.14      205.51     11.17 o
  -6  12   2      270.06      260.05     11.68 o
  -5  12   2      147.22      140.46      9.13 o
  -4  12   2      442.85      441.42     15.36 o
  -3  12   2      459.98      449.28     15.97 o
  -2  12   2      236.23      256.22     11.68 o
  -1  12   2      137.44      132.29     11.94 o
   0  12   2      191.43      177.55      7.57 o
   1  12   2      163.18      172.54      8.21 o
  -7  13   2      145.27      155.00     11.38 o
  -6  13   2      104.79      111.89     10.05 o
  -5  13   2        5.35        5.66      7.09 o
  -4  13   2       18.17       15.71      7.55 o
  -3  13   2      129.98      151.73     10.20 o
  -2  13   2      139.46      130.99      7.81 o
  -1  13   2      143.03      145.72     14.39 o
   2 -14   3        4.16       -3.57      7.81 o
   3 -14   3       30.47       44.03      7.91 o
   4 -14   3        0.14       -7.86      7.86 o
  -1 -13   3      388.71      392.94     32.88 o
   0 -13   3      450.67      478.04     10.69 o
   1 -13   3      250.84      242.38      8.19 o
   2 -13   3      102.49       99.18      8.52 o
   3 -13   3      315.66      315.35     12.65 o
   4 -13   3      698.15      721.52     17.14 o
   5 -13   3      753.21      718.15     17.04 o
   6 -13   3      319.60      317.95     12.24 o
   7 -13   3       70.92       68.77      8.78 o
  -2 -12   3       52.21       40.56      8.78 o
  -1 -12   3       55.63       66.51      7.40 o
   0 -12   3      182.59      185.36      7.23 o
   1 -12   3      142.34      135.33      9.67 o
   2 -12   3       84.01       76.02      7.91 o
   3 -12   3        3.38        7.50      6.17 o
   4 -12   3        2.14        5.61      6.48 o
   5 -12   3       67.15       52.70      7.75 o
   6 -12   3       17.07       19.95      6.73 o
   7 -12   3       49.29       57.55      7.96 o
   8 -12   3        3.16        3.88      7.45 o
  -3 -11   3      211.33      200.00     11.94 o
  -2 -11   3      334.96      325.51     13.42 o
  -1 -11   3      226.95      222.98      8.75 o
   0 -11   3      178.17      169.14     11.22 o
   1 -11   3      104.19      104.13      5.63 o
   2 -11   3      398.56      388.57     19.74 o
   3 -11   3     1297.19     1235.70     35.25 o
   4 -11   3      942.34      902.54     29.08 o
   5 -11   3      483.02      477.34     20.82 o
   6 -11   3      272.46      294.18     12.86 o
   7 -11   3      391.87      390.91     14.69 o
   8 -11   3      164.94      165.20      9.54 o
   9 -11   3       84.06       99.49      9.44 o
  -4 -10   3      132.07      152.70     10.15 o
  -3 -10   3      290.06      277.04     13.32 o
  -2 -10   3      322.28      298.47     15.36 o
  -1 -10   3      315.35      322.91     12.36 o
   0 -10   3      293.56      291.27      8.99 o
   1 -10   3      564.07      580.37     22.50 o
   2 -10   3     1331.91     1349.42     42.40 o
   3 -10   3      128.20      135.30      7.70 o
   4 -10   3      152.72      148.06      7.81 o
   5 -10   3      392.19      367.65     21.28 o
   6 -10   3      250.97      279.18     13.06 o
   7 -10   3       81.23       60.82      7.60 o
   8 -10   3       27.15       25.10      7.24 o
   9 -10   3       46.77       39.64      8.27 o
  -5  -9   3       15.81       17.35      7.75 o
  -4  -9   3        5.49        5.05      7.04 o
  -3  -9   3       74.08       81.38      7.70 o
  -2  -9   3      136.83      139.74      8.37 o
  -1  -9   3       36.62       29.06      4.48 o
   0  -9   3       11.41       14.99      3.88 o
   1  -9   3      456.42      458.41     16.69 o
   2  -9   3     3096.85     3095.32     74.79 o
   3  -9   3      484.69      509.84     24.74 o
   4  -9   3       19.43       17.35      5.26 o
   5  -9   3      234.09      256.58     13.01 o
   6  -9   3      343.84      348.82     16.68 o
   7  -9   3      405.39      395.10     19.23 o
   8  -9   3      132.62      126.43      8.62 o
   9  -9   3      146.93      141.68      9.64 o
  10  -9   3       22.26       20.36      7.96 o
  -6  -8   3      121.71      131.68     10.31 o
  -5  -8   3      189.52      167.60     10.15 o
  -4  -8   3      267.59      277.55     12.86 o
  -3  -8   3      627.28      591.06     27.55 o
  -2  -8   3     1605.82     1518.96     49.18 o
  -1  -8   3     2374.11     2443.94     48.89 o
   0  -8   3      962.62     1059.39     34.67 o
   1  -8   3      264.32      277.00     10.92 o
   2  -8   3      734.52      822.85     36.58 o
   3  -8   3     2102.28     2105.33     68.26 o
   4  -8   3     1170.50     1183.30     48.98 o
   5  -8   3      684.62      681.93     33.52 o
   6  -8   3      961.24      908.71     35.20 o
   7  -8   3      425.80      470.45     22.86 o
   8  -8   3      172.28      180.35      9.59 o
   9  -8   3       35.76       30.61      6.73 o
  10  -8   3       72.78       85.76      9.39 o
  -7  -7   3       25.34       25.36      8.67 o
  -6  -7   3       41.41       35.05      7.81 o
  -5  -7   3        1.06       -2.76      6.63 o
  -4  -7   3       36.03       36.99      6.58 o
  -3  -7   3       23.98       48.83      6.53 o
  -2  -7   3      231.63      208.77     12.55 o
  -1  -7   3        5.40        9.47      3.37 o
   0  -7   3      153.63      146.88      6.05 o
   1  -7   3        0.15       -2.81      4.08 o
   2  -7   3      108.27      116.84      5.46 o
   3  -7   3      221.87      245.40     11.28 o
   4  -7   3      237.34      237.60     12.09 o
   5  -7   3      107.40      106.22      7.86 o
   6  -7   3      167.10      170.61      8.06 o
   7  -7   3      155.19      169.49      8.72 o
   8  -7   3       24.24       34.59      6.02 o
   9  -7   3       39.51       39.80      7.65 o
  10  -7   3       27.06       35.82      7.96 o
  -7  -6   3      164.21      180.30     11.02 o
  -6  -6   3      162.98      168.42      9.80 o
  -5  -6   3      422.72      401.93     20.10 o
  -4  -6   3      934.16      892.95     37.35 o
  -3  -6   3     1105.08     1054.07     50.00 o
  -2  -6   3     1950.46     2124.82     74.39 o
  -1  -6   3      978.60      963.21     33.51 o
   0  -6   3      926.88      888.44     44.62 o
   1  -6   3     2960.40     3077.36     87.22 o
   2  -6   3     3433.33     3692.35     91.94 o
   3  -6   3     3593.46     3848.62     95.87 o
   4  -6   3     3218.24     3212.46     92.65 o
   5  -6   3     2122.92     1842.17     63.77 o
   6  -6   3      358.48      360.66     16.58 o
   7  -6   3      133.68      145.15      7.40 o
   8  -6   3      471.31      514.79     21.33 o
   9  -6   3      179.74      190.15     10.00 o
  10  -6   3       86.72       99.13      8.98 o
  -8  -5   3       24.70       16.94      8.47 o
  -7  -5   3       19.30       24.85      7.14 o
  -6  -5   3      200.26      203.16     10.56 o
  -5  -5   3      194.56      170.56      9.44 o
  -4  -5   3      202.86      178.36      9.29 o
  -3  -5   3      367.84      406.83     21.89 o
  -2  -5   3      628.02      684.12     35.20 o
  -1  -5   3      394.71      361.94     13.39 o
   0  -5   3       63.36       75.37      3.10 o
   1  -5   3      411.48      405.96     44.34 o
   2  -5   3       87.30       84.69      5.05 o
   3  -5   3       12.92        7.86      3.32 o
   4  -5   3       48.70       28.72      5.15 o
   5  -5   3        6.66        7.19      3.83 o
   6  -5   3      122.88      106.07      6.22 o
   7  -5   3        7.64       13.27      5.00 o
   8  -5   3       40.83       45.51      6.43 o
   9  -5   3       19.48       21.07      7.04 o
  10  -5   3        1.29       -0.31      7.24 o
  -8  -4   3       58.99       60.31      9.18 o
  -7  -4   3       38.75       25.51      7.45 o
  -6  -4   3      150.22      141.83      8.32 o
  -5  -4   3      566.43      557.85     28.16 o
  -4  -4   3     1368.31     1369.11     56.99 o
  -3  -4   3      798.66      828.61     39.49 o
  -2  -4   3      303.45      268.06     17.09 o
  -1  -4   3     2137.98     2237.85     49.48 o
   0  -4   3     5430.74     5575.88    112.45 o
   1  -4   3     8893.25     9134.65    375.84 o
   2  -4   3      719.23      717.24     33.67 o
   3  -4   3     1683.27     1546.92     52.81 o
   4  -4   3     4614.82     4437.49     98.11 o
   5  -4   3     1852.92     1815.08     65.76 o
   6  -4   3     1037.66     1014.02     45.20 o
   7  -4   3      262.17      288.67     13.21 o
   8  -4   3      335.68      343.16     16.33 o
   9  -4   3      173.97      179.95     10.00 o
  10  -4   3       63.94       81.22      8.88 o
  -9  -3   3       82.84       88.83      9.80 o
  -8  -3   3      165.31      161.32     10.31 o
  -7  -3   3      145.50      162.55      8.98 o
  -6  -3   3      330.18      308.82     16.73 o
  -5  -3   3      577.97      596.01     28.98 o
  -4  -3   3      916.48      899.68     42.19 o
  -3  -3   3      382.31      374.64     18.11 o
  -2  -3   3     2895.27     3140.88     76.43 o
  -1  -3   3     7107.73     7415.64    267.24 o
   0  -3   3     4108.65     3824.99    159.03 o
   1  -3   3      708.37      770.94     50.92 o
   2  -3   3       20.46       18.42      2.55 o
   3  -3   3      412.06      374.28     15.92 o
   4  -3   3      762.03      758.71     39.80 o
   5  -3   3      514.90      445.71     23.37 o
   6  -3   3      144.31      139.85      6.38 o
   7  -3   3      144.02      147.04      7.35 o
   8  -3   3       66.89       59.03      6.79 o
   9  -3   3       22.34       30.05      6.99 o
  10  -3   3        1.05        0.56      7.19 o
  -9  -2   3        6.48       -7.96      7.96 o
  -8  -2   3        9.10        8.57      7.19 o
  -7  -2   3       10.68        8.16      6.02 o
  -6  -2   3      162.34      155.71      8.11 o
  -5  -2   3      168.50      181.53     10.10 o
  -4  -2   3      600.89      591.22     32.91 o
  -3  -2   3       87.80       87.40      4.54 o
  -2  -2   3     1346.76     1527.07     49.13 o
  -1  -2   3    10691.29     9682.41    399.23 o
   0  -2   3      298.95      328.27     20.23 o
   1  -2   3     1658.95     1765.81    168.95 o
   2  -2   3     1795.36     1846.61     46.27 o
   3  -2   3     2012.89     1957.78     57.09 o
   4  -2   3     1202.13     1074.88     48.98 o
   5  -2   3     1471.63     1524.01     60.10 o
   6  -2   3      962.21      995.19     44.64 o
   7  -2   3       82.76       88.32      6.53 o
   8  -2   3      228.90      246.48     12.14 o
   9  -2   3      163.18      165.10      9.95 o
  10  -2   3       46.97       65.41      8.62 o
  -9  -1   3       71.28       94.28      9.13 o
  -8  -1   3      223.96      240.51     11.12 o
  -7  -1   3      519.61      479.48     23.98 o
  -6  -1   3      728.17      661.83     37.04 o
  -5  -1   3     1758.10     1829.77     68.06 o
  -4  -1   3     2788.94     2867.77     83.16 o
  -3  -1   3     6290.58     6453.79    105.20 o
  -2  -1   3     1309.39     1390.39     43.98 o
  -1  -1   3       29.15       15.67      2.04 o
   0  -1   3     9739.47     9372.19    785.22 o
   1  -1   3      242.61      211.06     18.78 o
   2  -1   3     2358.99     2239.77     50.87 o
   3  -1   3     6488.60     6160.32     99.44 o
   4  -1   3     5280.34     4998.96    102.86 o
   5  -1   3      595.18      564.79     26.33 o
   6  -1   3        4.23        4.69      4.64 o
   7  -1   3      516.83      538.31     26.22 o
   8  -1   3       69.26       71.02      7.19 o
   9  -1   3       15.48       14.74      7.04 o
 -10   0   3       12.11       -8.21      8.21 o
  -9   0   3       22.95       33.01      7.65 o
  -8   0   3        9.02       13.11      6.17 o
  -7   0   3       17.75       36.94      5.77 o
  -6   0   3       10.27        0.10      5.05 o
  -5   0   3       76.32       93.16      5.41 o
  -4   0   3        6.10        8.47      3.52 o
  -3   0   3        6.64       19.80      3.11 o
  -2   0   3     1389.31     1634.47     43.77 o
  -1   0   3      401.03      470.24     15.24 o
   0   0   3      455.10      527.00     15.04 o
   1   0   3      147.93      148.59     15.69 o
   2   0   3     2858.24     2913.28     60.05 o
   3   0   3     1361.34     1459.01     52.45 o
   4   0   3      662.88      611.68     32.40 o
   5   0   3      124.73      113.26      5.61 o
   6   0   3       33.81       29.23      5.20 o
   7   0   3      235.00      240.35     12.19 o
   8   0   3       45.14       49.08      7.19 o
   9   0   3       24.28       22.30      7.60 o
 -10   1   3       71.26       79.44      9.39 o
  -9   1   3      107.63       95.56      8.67 o
  -8   1   3      504.26      556.42     22.96 o
  -7   1   3      736.11      737.18     33.98 o
  -6   1   3      635.01      649.69     29.69 o
  -5   1   3     1260.16     1166.00     54.74 o
  -4   1   3      612.45      566.93     31.28 o
  -3   1   3     5548.68     5917.83     91.58 o
  -2   1   3    12735.18    12334.32    113.82 o
  -1   1   3     3007.27     2947.61    270.99 o
   0   1   3     1637.90     1670.46    109.69 o
   1   1   3    10001.89     9510.15    752.18 o
   2   1   3    11083.56    10751.18    128.01 o
   3   1   3      397.02      367.85     19.18 o
   4   1   3      529.89      520.30     27.96 o
   5   1   3     1618.58     1558.50     56.89 o
   6   1   3      660.07      712.80     29.90 o
   7   1   3      288.25      304.64     14.54 o
   8   1   3      147.96      154.90      9.29 o
   9   1   3       70.55       64.49      9.18 o
 -10   2   3       18.35       31.12      8.06 o
  -9   2   3       84.30       84.79      8.21 o
  -8   2   3       59.20       61.94      7.24 o
  -7   2   3      148.24      164.95      9.29 o
  -6   2   3      190.98      198.16      8.27 o
  -5   2   3      266.17      249.18     13.01 o
  -4   2   3      476.88      490.04     24.23 o
  -3   2   3       27.55       36.28      3.27 o
  -2   2   3      933.65     1026.87     36.43 o
  -1   2   3      745.09      738.73     81.68 o
   0   2   3      174.48      172.12      6.19 o
   1   2   3       26.88       37.05      5.41 o
   2   2   3      724.97      772.90     37.96 o
   3   2   3        6.42        1.68      3.37 o
   4   2   3        6.56        1.84      4.03 o
   5   2   3        2.32       18.83      4.69 o
   6   2   3        4.24        8.21      5.26 o
   7   2   3       21.56       17.40      6.48 o
   8   2   3       18.16       21.02      7.30 o
 -10   3   3       33.82       30.97      8.32 o
  -9   3   3      150.57      162.70      9.39 o
  -8   3   3      217.63      205.66     10.00 o
  -7   3   3      344.72      334.13     15.61 o
  -6   3   3      475.99      529.07     23.62 o
  -5   3   3     1448.01     1536.36     62.30 o
  -4   3   3     1189.70     1360.85     53.37 o
  -3   3   3     3603.94     3823.01     78.67 o
  -2   3   3     8679.81     8950.08    116.17 o
  -1   3   3      263.18      222.04     27.50 o
   0   3   3     1669.73     1716.06    104.26 o
   1   3   3     3915.25     4055.68    224.21 o
   2   3   3     4117.27     3935.66     95.82 o
   3   3   3     2932.43     2783.28     88.83 o
   4   3   3      916.73      868.66     42.24 o
   5   3   3      777.54      811.26     34.18 o
   6   3   3      430.21      442.44     19.49 o
   7   3   3      184.93      176.32      9.69 o
   8   3   3       79.15       82.91      9.13 o
 -10   4   3       66.88       80.00      8.57 o
  -9   4   3       68.04       62.30      8.01 o
  -8   4   3      222.22      208.11     10.41 o
  -7   4   3      556.57      572.54     25.92 o
  -6   4   3      843.49      942.28     42.35 o
  -5   4   3      846.46      837.08     41.79 o
  -4   4   3     1204.85     1172.02     54.23 o
  -3   4   3     1315.01     1504.98     56.73 o
  -2   4   3     1103.80     1163.91     47.75 o
  -1   4   3     1785.43     1770.68    143.37 o
   0   4   3       51.27       43.27      2.74 o
   1   4   3      195.98      179.37     15.66 o
   2   4   3      434.51      423.31     21.22 o
   3   4   3      526.43      583.46     26.02 o
   4   4   3      209.05      204.59     12.09 o
   5   4   3       43.10       38.21      6.07 o
   6   4   3       97.29       98.31      8.01 o
   7   4   3        0.18        5.00      6.38 o
   8   4   3        2.68       -5.10      8.01 o
 -10   5   3       43.86       30.92      8.32 o
  -9   5   3       85.67       85.41      8.21 o
  -8   5   3       66.35       65.46      6.89 o
  -7   5   3       50.47       36.99      6.17 o
  -6   5   3       13.23        6.94      4.95 o
  -5   5   3      877.07      952.18     44.39 o
  -4   5   3     1073.87     1136.26     55.97 o
  -3   5   3      753.33      843.05     41.73 o
  -2   5   3     1171.11     1283.81     56.27 o
  -1   5   3     1989.36     1972.03    178.44 o
   0   5   3     1856.50     1831.84    128.75 o
   1   5   3      702.68      722.21     64.44 o
   2   5   3      829.52      792.29     40.76 o
   3   5   3     1160.20     1013.20     45.97 o
   4   5   3      648.78      653.31     31.12 o
   5   5   3      233.04      229.13     11.84 o
   6   5   3      219.31      224.74     11.73 o
   7   5   3      130.11      151.27      9.64 o
 -10   6   3       87.45       84.54      9.64 o
  -9   6   3      247.81      236.22     12.60 o
  -8   6   3      359.61      378.52     17.04 o
  -7   6   3      670.10      620.40     28.98 o
  -6   6   3     2536.81     2386.55     62.45 o
  -5   6   3      332.85      344.33     16.12 o
  -4   6   3      530.35      604.63     32.40 o
  -3   6   3     1889.81     1853.09     73.42 o
  -2   6   3     1120.96     1192.89     57.04 o
  -1   6   3     2208.12     2295.53     94.67 o
   0   6   3     2219.87     2220.15     77.12 o
   1   6   3     1933.01     2034.70    156.43 o
   2   6   3      114.38      115.15      6.53 o
   3   6   3      420.97      400.96     19.69 o
   4   6   3      712.43      690.25     27.24 o
   5   6   3       33.59       33.78      6.68 o
   6   6   3       18.47       29.23      6.94 o
 -10   7   3        4.12       12.96      8.01 o
  -9   7   3        0.01        5.20      6.84 o
  -8   7   3       16.24       10.77      6.53 o
  -7   7   3        1.18        1.12      5.56 o
  -6   7   3       73.51       65.51      6.73 o
  -5   7   3       37.42       33.21      5.51 o
  -4   7   3       55.48       59.13      5.71 o
  -3   7   3        1.72       -0.56      4.59 o
  -2   7   3        1.28        6.89      4.64 o
  -1   7   3      439.99      435.09     28.70 o
   0   7   3      557.61      567.47     20.17 o
   1   7   3      890.87      907.70     74.72 o
   2   7   3       80.62       75.20      6.94 o
   3   7   3      135.51      123.01      7.86 o
   4   7   3      377.39      349.28     15.87 o
   5   7   3       36.08       41.43      6.99 o
   6   7   3       12.28       14.03      7.50 o
 -10   8   3      129.79      123.98     10.61 o
  -9   8   3      237.66      251.12     11.58 o
  -8   8   3      166.78      155.92      9.18 o
  -7   8   3      252.50      278.11     14.03 o
  -6   8   3     1008.81      985.65     34.29 o
  -5   8   3     1294.97     1303.86     42.30 o
  -4   8   3     1353.74     1434.88     50.25 o
  -3   8   3     1134.37     1128.25     47.04 o
  -2   8   3     1752.16     1782.63     57.45 o
  -1   8   3     1588.16     1490.89    117.73 o
   0   8   3      590.03      559.23     21.01 o
   1   8   3      589.72      633.29     21.28 o
   2   8   3      918.81      911.77     31.43 o
   3   8   3      486.18      434.02     19.18 o
   4   8   3      212.18      229.59     10.71 o
   5   8   3      234.88      231.88     11.99 o
  -9   9   3       32.88       49.29      8.01 o
  -8   9   3       40.79       26.68      7.35 o
  -7   9   3      102.49       86.84      8.11 o
  -6   9   3       32.28       24.03      6.22 o
  -5   9   3      158.27      144.49      8.11 o
  -4   9   3       47.48       39.64      6.48 o
  -3   9   3        5.31       10.66      5.56 o
  -2   9   3       15.64       14.74      5.61 o
  -1   9   3       22.12       25.89      9.80 o
   0   9   3        5.36       27.44      4.18 o
   1   9   3        8.33       11.72      7.35 o
   2   9   3        1.28       -2.91      6.22 o
   3   9   3        0.45        5.97      6.43 o
   4   9   3       11.36        1.73      7.50 o
  -9  10   3      181.80      178.21     11.53 o
  -8  10   3      265.21      266.22     11.43 o
  -7  10   3      175.63      168.88      9.90 o
  -6  10   3      287.88      261.53     12.14 o
  -5  10   3      604.40      620.81     23.88 o
  -4  10   3      674.49      653.56     26.48 o
  -3  10   3      820.29      808.25     29.34 o
  -2  10   3      490.14      489.18     23.11 o
  -1  10   3      695.29      733.92     23.93 o
   0  10   3     1130.05     1105.59     46.94 o
   1  10   3      497.35      487.91     15.00 o
   2  10   3      351.19      343.72     12.65 o
   3  10   3      244.46      236.07     11.84 o
  -8  11   3      174.44      197.96     10.66 o
  -7  11   3      368.22      343.57     13.21 o
  -6  11   3       98.00       87.55      8.27 o
  -5  11   3       79.47       69.18      8.11 o
  -4  11   3      207.84      211.43     10.05 o
  -3  11   3       98.71      101.38      8.42 o
  -2  11   3      120.18      136.73      9.39 o
  -1  11   3      192.26      180.42     17.09 o
   0  11   3      121.13      123.25     11.35 o
   1  11   3        4.36        3.92      5.12 o
   2  11   3       10.80        5.10      7.86 o
  -8  12   3       91.41       77.04      9.85 o
  -7  12   3      189.39      176.73     11.79 o
  -6  12   3      102.49       90.05      9.29 o
  -5  12   3       73.28       62.86      8.37 o
  -4  12   3      269.61      277.96     12.45 o
  -3  12   3      406.19      383.46     13.78 o
  -2  12   3      297.26      283.06     12.24 o
  -1  12   3      184.38      189.38     16.76 o
   0  12   3      253.50      236.72     16.68 o
   1  12   3      165.17      158.43      8.08 o
  -6  13   3      121.36      129.69     10.20 o
  -5  13   3      107.03      104.03      9.54 o
  -4  13   3      207.04      187.50     11.33 o
  -3  13   3      391.44      406.68     14.39 o
  -2  13   3      282.18      293.11     12.86 o
  -1  13   3      104.00       98.13      8.06 o
   2 -14   4      363.60      352.60     13.52 o
   3 -14   4      279.22      257.90     12.14 o
   4 -14   4      232.08      231.12     11.73 o
  -1 -13   4        7.24        6.88      6.05 o
   0 -13   4       13.88       21.71      5.42 o
   1 -13   4        1.22        4.83      6.89 o
   2 -13   4        0.15       11.73      6.48 o
   3 -13   4        7.54        3.72      6.48 o
   4 -13   4       94.06      116.43      8.52 o
   5 -13   4        0.91       -0.77      6.99 o
   6 -13   4       47.91       53.42      8.06 o
   7 -13   4       25.40       37.70      7.65 o
  -2 -12   4      384.71      396.83     14.69 o
  -1 -12   4      404.13      420.84     10.05 o
   0 -12   4      246.90      259.20      8.90 o
   1 -12   4      306.35      298.05     10.06 o
   2 -12   4      732.70      742.29     21.53 o
   3 -12   4      516.09      515.91     18.72 o
   4 -12   4      441.17      429.48     16.79 o
   5 -12   4      252.04      240.76     12.09 o
   6 -12   4      270.89      275.51     12.19 o
   7 -12   4      345.90      341.32     12.75 o
   8 -12   4      184.24      180.56     10.87 o
  -3 -11   4      138.75      145.71     10.77 o
  -2 -11   4      128.42      111.38      9.64 o
  -1 -11   4       71.96       68.44      5.43 o
   0 -11   4       23.89       27.08      4.61 o
   1 -11   4      401.09      411.88     17.93 o
   2 -11   4      394.01      383.87     16.53 o
   3 -11   4       80.36       89.23      7.40 o
   4 -11   4      116.99      115.71      8.06 o
   5 -11   4       66.40       78.47      7.04 o
   6 -11   4       50.05       62.65      7.19 o
   7 -11   4       15.56       12.45      6.53 o
   8 -11   4       12.84       16.63      6.99 o
   9 -11   4        4.61        1.73      7.45 o
  -4 -10   4      101.38      113.42      9.85 o
  -3 -10   4       82.41       81.22      8.57 o
  -2 -10   4       96.83      111.38      8.47 o
  -1 -10   4      404.85      443.91     24.57 o
   0 -10   4      166.33      157.13      5.74 o
   1 -10   4      564.45      548.54     18.75 o
   2 -10   4     1262.32     1202.99     40.71 o
   3 -10   4      388.28      373.46     18.72 o
   4 -10   4      454.70      475.81     23.62 o
   5 -10   4      277.96      283.01     13.11 o
   6 -10   4      559.26      559.33     21.53 o
   7 -10   4      365.39      343.06     15.66 o
   8 -10   4      148.39      169.44      9.39 o
   9 -10   4       41.28       29.13      8.21 o
  -5  -9   4      136.19      135.92     10.15 o
  -4  -9   4      253.18      254.33     12.24 o
  -3  -9   4      277.61      288.87     14.08 o
  -2  -9   4      308.78      310.35     14.90 o
  -1  -9   4      298.73      336.21     17.98 o
   0  -9   4     1011.16      963.73     37.78 o
   1  -9   4     2145.98     1956.86     88.42 o
   2  -9   4     1808.06     1815.49     58.11 o
   3  -9   4      746.50      824.63     37.91 o
   4  -9   4        4.08        1.33      4.80 o
   5  -9   4      121.43      117.35      6.94 o
   6  -9   4      293.27      301.17     14.49 o
   7  -9   4      239.15      238.67     12.04 o
   8  -9   4      109.86      111.78      8.16 o
   9  -9   4       42.53       45.66      7.91 o
  -6  -8   4        0.72       -7.75      8.11 o
  -5  -8   4        0.08       -1.53      7.04 o
  -4  -8   4       34.76       37.45      6.94 o
  -3  -8   4       24.45       19.74      6.63 o
  -2  -8   4        6.87       15.31      5.71 o
  -1  -8   4      240.96      257.03      8.39 o
   0  -8   4     1204.88     1261.44     36.85 o
   1  -8   4     1058.89     1100.12     34.99 o
   2  -8   4      104.39      100.97      6.63 o
   3  -8   4       36.54       52.65      5.10 o
   4  -8   4       20.59       20.41      5.20 o
   5  -8   4      544.77      571.42     29.90 o
   6  -8   4      631.64      593.46     29.49 o
   7  -8   4      186.95      190.76      8.57 o
   8  -8   4      152.92      148.77      8.98 o
   9  -8   4      103.09      122.50      9.03 o
  10  -8   4       43.33       58.37      8.42 o
  -7  -7   4       49.30       43.72      8.98 o
  -6  -7   4      131.44      140.05     10.10 o
  -5  -7   4      452.03      414.23     18.11 o
  -4  -7   4      536.43      524.48     25.15 o
  -3  -7   4      833.23      812.59     36.73 o
  -2  -7   4     1645.40     1747.73     59.85 o
  -1  -7   4     1373.52     1461.48     42.86 o
   0  -7   4     2309.43     2287.00     72.83 o
   1  -7   4     1647.84     1673.90     49.25 o
   2  -7   4     1237.42     1313.50     60.25 o
   3  -7   4     2188.29     2301.40     73.83 o
   4  -7   4     1540.03     1527.94     59.44 o
   5  -7   4      980.73      907.64     42.30 o
   6  -7   4      364.71      379.08     17.19 o
   7  -7   4      458.09      422.44     21.63 o
   8  -7   4      257.94      266.02     11.89 o
   9  -7   4       42.54       51.68      7.24 o
  10  -7   4       53.94       61.63      8.21 o
  -7  -6   4       28.39       31.63      8.11 o
  -6  -6   4       53.35       63.26      7.40 o
  -5  -6   4        2.24        1.63      6.17 o
  -4  -6   4        5.33        5.66      5.71 o
  -3  -6   4       75.23       40.25      6.43 o
  -2  -6   4       64.52       72.50      5.82 o
  -1  -6   4        0.05        1.46      2.91 o
   0  -6   4        0.97       -0.76      2.69 o
   1  -6   4       86.41       89.63      3.60 o
   2  -6   4       37.97       65.87      5.71 o
   3  -6   4        0.70        2.50      3.47 o
   4  -6   4       70.96       54.49      4.90 o
   5  -6   4      151.65      143.21      6.38 o
   6  -6   4        6.73       14.29      4.64 o
   7  -6   4       85.91       90.61      6.63 o
   8  -6   4       71.36       80.61      6.99 o
   9  -6   4        4.69       13.98      6.53 o
  10  -6   4        8.27       -5.77      7.45 o
  -8  -5   4       51.23       55.25      9.03 o
  -7  -5   4       81.64       79.69      8.98 o
  -6  -5   4      326.21      342.39     16.58 o
  -5  -5   4      591.16      604.38     29.23 o
  -4  -5   4      693.46      705.35     34.08 o
  -3  -5   4      447.51      484.64     24.23 o
  -2  -5   4     2363.00     2292.83     81.22 o
  -1  -5   4     3763.09     3780.18     69.85 o
   0  -5   4     4047.62     4256.41     68.56 o
   1  -5   4     3711.83     3733.16    115.18 o
   2  -5   4      595.82      578.77     28.67 o
   3  -5   4     3093.47     3113.12     85.00 o
   4  -5   4     3658.86     3538.63     95.82 o
   5  -5   4     1529.20     1361.82     55.31 o
   6  -5   4      231.83      216.94     12.55 o
   7  -5   4      165.43      179.90      9.54 o
   8  -5   4      538.61      548.77     21.38 o
   9  -5   4      232.40      245.71     11.63 o
  10  -5   4       91.53      101.07      9.64 o
  -8  -4   4       73.71       74.44      9.69 o
  -7  -4   4      123.27       99.23      8.67 o
  -6  -4   4      188.29      187.50     10.82 o
  -5  -4   4      522.03      493.87     27.35 o
  -4  -4   4      389.21      418.21     21.38 o
  -3  -4   4        7.76       14.39      4.34 o
  -2  -4   4        5.11        5.97      3.78 o
  -1  -4   4     1233.57     1226.85     92.73 o
   0  -4   4     3037.02     3373.94     91.04 o
   1  -4   4     1399.83     1485.84     65.15 o
   2  -4   4     1322.03     1334.32     48.16 o
   3  -4   4       37.85       24.80      3.32 o
   4  -4   4       54.35       40.56      4.13 o
   5  -4   4        3.68        3.98      3.72 o
   6  -4   4        0.09        9.03      4.23 o
   7  -4   4       26.20       27.19      5.71 o
   8  -4   4        0.02       -0.97      5.71 o
   9  -4   4        3.81       -3.57      6.63 o
  10  -4   4        5.66       12.50      7.55 o
  -9  -3   4        4.81       -8.57      8.57 o
  -8  -3   4       73.12       71.48      9.29 o
  -7  -3   4      221.21      228.16     10.87 o
  -6  -3   4      182.23      167.96      8.16 o
  -5  -3   4      339.51      337.39     19.44 o
  -4  -3   4      501.67      494.94     24.95 o
  -3  -3   4      163.12      172.14      7.91 o
  -2  -3   4     5065.58     5623.80    107.45 o
  -1  -3   4     4384.39     4510.62    236.09 o
   0  -3   4     4382.01     4461.90    214.87 o
   1  -3   4     3926.62     3891.08    326.30 o
   2  -3   4      802.69      687.13     34.13 o
   3  -3   4     1442.69     1528.04     54.54 o
   4  -3   4     1980.30     1959.46     66.53 o
   5  -3   4     1511.45     1362.53     56.17 o
   6  -3   4      456.86      470.04     20.97 o
   7  -3   4      380.51      369.79     19.23 o
   8  -3   4      349.62      352.39     17.30 o
   9  -3   4      136.85      144.54      9.39 o
  10  -3   4       42.34       35.10      8.47 o
  -9  -2   4      109.05      120.25     10.05 o
  -8  -2   4       76.41       89.79      8.57 o
  -7  -2   4       84.90       76.78      7.40 o
  -6  -2   4      409.90      366.47     20.00 o
  -5  -2   4      731.12      783.31     41.02 o
  -4  -2   4     1098.02     1054.78     54.28 o
  -3  -2   4     5847.69     6364.25    119.13 o
  -2  -2   4     1488.39     1576.76     53.72 o
  -1  -2   4     3266.88     3130.24     80.82 o
   0  -2   4     3948.31     4173.33    351.27 o
   1  -2   4     1905.84     1913.76    126.10 o
   2  -2   4     1848.66     1751.81     49.85 o
   3  -2   4      269.48      232.29     13.06 o
   4  -2   4      894.75      738.46     38.42 o
   5  -2   4       92.32       81.38      5.05 o
   6  -2   4      592.99      577.29     28.62 o
   7  -2   4      482.79      492.09     24.39 o
   8  -2   4        0.13        4.13      5.51 o
   9  -2   4        4.60        5.46      6.68 o
  -9  -1   4        2.99       11.99      7.40 o
  -8  -1   4        5.03       10.15      6.63 o
  -7  -1   4       69.95       65.51      6.94 o
  -6  -1   4      120.55      150.46      7.24 o
  -5  -1   4        8.42       16.02      4.54 o
  -4  -1   4      166.66      155.46      9.44 o
  -3  -1   4     2485.72     2775.93     74.90 o
  -2  -1   4     1043.49     1081.26     43.77 o
  -1  -1   4       70.48       90.39      9.95 o
   0  -1   4      519.21      480.27     39.82 o
   1  -1   4     2821.53     2719.43    280.68 o
   2  -1   4     3884.68     3725.26     72.65 o
   3  -1   4       56.35       45.76      3.52 o
   4  -1   4       99.40       99.18      4.80 o
   5  -1   4      475.67      477.39     20.71 o
   6  -1   4     1488.80     1413.76     46.84 o
   7  -1   4      602.54      602.44     26.02 o
   8  -1   4        2.41       10.15      5.82 o
   9  -1   4       41.79       55.61      7.81 o
 -10   0   4       33.27       36.68      9.03 o
  -9   0   4      113.26      104.39      9.23 o
  -8   0   4      391.50      371.22     17.70 o
  -7   0   4      362.49      377.65     21.63 o
  -6   0   4      829.41      848.30     40.97 o
  -5   0   4     1313.41     1406.15     59.54 o
  -4   0   4     2474.95     2534.20     75.10 o
  -3   0   4     7198.94     7354.75    110.66 o
  -2   0   4     1663.67     1679.77     49.85 o
  -1   0   4      634.60      746.30     41.50 o
   0   0   4     4690.46     4408.02    335.53 o
   1   0   4     9257.66     8472.12    642.75 o
   2   0   4     8015.02     7410.05    106.27 o
   3   0   4     3079.80     3025.72     80.00 o
   4   0   4      901.95      969.17     47.35 o
   5   0   4      222.90      219.28     10.41 o
   6   0   4      128.19      123.42      6.99 o
   7   0   4      201.04      200.81      8.62 o
   8   0   4      179.94      175.05      9.74 o
   9   0   4       50.34       59.28      8.47 o
 -10   1   4        5.46       -8.01      8.01 o
  -9   1   4        7.59        6.94      6.99 o
  -8   1   4       10.51       15.00      6.43 o
  -7   1   4      179.32      198.42      8.57 o
  -6   1   4        2.74        7.86      4.69 o
  -5   1   4      192.00      236.22     13.06 o
  -4   1   4      147.24      153.11      6.63 o
  -3   1   4       66.42       79.39      4.13 o
  -2   1   4      672.60      766.72     33.42 o
  -1   1   4      155.59      136.00     10.38 o
   0   1   4       12.56       11.69      1.62 o
   1   1   4      433.44      513.84     50.15 o
   2   1   4      314.53      328.31     17.60 o
   3   1   4        1.43       13.47      3.32 o
   4   1   4      405.29      391.73     18.01 o
   5   1   4       29.03       17.91      4.90 o
   6   1   4       47.33       45.00      5.87 o
   7   1   4      147.43      139.95      8.27 o
   8   1   4       43.08       57.50      7.19 o
   9   1   4        6.50       15.82      7.35 o
 -10   2   4       48.39       50.56      8.98 o
  -9   2   4      156.00      139.85      9.85 o
  -8   2   4      321.58      325.81     15.92 o
  -7   2   4      531.87      429.79     25.10 o
  -6   2   4      427.91      368.16     21.12 o
  -5   2   4      846.77      825.81     39.03 o
  -4   2   4     1951.55     2031.86     65.87 o
  -3   2   4     8712.87     8821.31    120.76 o
  -2   2   4     7926.01     8707.23    112.55 o
  -1   2   4     2655.19     2566.58    205.76 o
   0   2   4     3723.36     3774.95    303.21 o
   1   2   4     2736.12     2791.86    261.73 o
   2   2   4     2372.19     2200.79     70.05 o
   3   2   4     1972.88     1907.22     74.03 o
   4   2   4      898.61      862.49     41.89 o
   5   2   4      865.40      888.05     35.97 o
   6   2   4      416.76      384.74     20.41 o
   7   2   4      247.62      280.40     13.67 o
   8   2   4      108.90      112.70      9.23 o
 -10   3   4       63.10       56.53      9.03 o
  -9   3   4       22.40       26.84      7.30 o
  -8   3   4       83.51       89.08      7.30 o
  -7   3   4      312.80      269.44     12.96 o
  -6   3   4      115.70      116.07      6.43 o
  -5   3   4       20.54       33.42      4.54 o
  -4   3   4     1696.58     1761.51     64.64 o
  -3   3   4      423.27      434.99     20.56 o
  -2   3   4      193.47      205.30     10.00 o
  -1   3   4     1006.71     1198.15    121.68 o
   0   3   4      521.62      590.11     19.24 o
   1   3   4      640.60      602.07     46.20 o
   2   3   4       15.18       22.09      3.93 o
   3   3   4        3.89        4.03      4.03 o
   4   3   4       14.90        8.62      4.74 o
   5   3   4       24.81       18.16      5.46 o
   6   3   4       77.63       74.85      7.19 o
   7   3   4       25.61       21.38      6.89 o
   8   3   4       16.51        7.24      7.86 o
 -10   4   4       43.43       47.04      8.98 o
  -9   4   4       54.21       42.81      7.55 o
  -8   4   4      220.33      216.32     11.43 o
  -7   4   4      202.56      213.36     11.68 o
  -6   4   4      573.20      594.23     29.13 o
  -5   4   4     1959.16     1982.58     68.26 o
  -4   4   4     1173.02     1386.61     57.91 o
  -3   4   4      660.91      648.97     33.21 o
  -2   4   4     2151.25     2363.69     72.60 o
  -1   4   4     4439.08     4320.46    432.47 o
   0   4   4     4047.10     3986.74    281.76 o
   1   4   4     2446.28     2582.16    169.31 o
   2   4   4      627.84      613.10     30.15 o
   3   4   4      726.33      658.31     35.66 o
   4   4   4      691.39      665.96     31.79 o
   5   4   4      653.35      628.21     25.66 o
   6   4   4      358.47      340.66     15.92 o
   7   4   4       74.12       89.59      8.72 o
 -10   5   4      124.79      131.43     10.61 o
  -9   5   4      177.23      165.92      9.90 o
  -8   5   4        1.04        1.02      6.12 o
  -7   5   4      240.62      237.34     12.30 o
  -6   5   4     1977.71     1897.37     56.38 o
  -5   5   4     1722.12     1759.21     59.85 o
  -4   5   4     1442.17     1479.57     61.33 o
  -3   5   4      164.67      152.04      9.39 o
  -2   5   4      974.33     1074.12     52.04 o
  -1   5   4     1235.60     1184.97     37.46 o
   0   5   4     1127.33     1081.42     44.18 o
   1   5   4     1117.11     1167.58    120.38 o
   2   5   4      327.20      328.62     16.07 o
   3   5   4      584.77      516.27     28.01 o
   4   5   4      179.12      179.84      8.47 o
   5   5   4        5.24       20.77      5.31 o
   6   5   4        7.18        4.44      6.58 o
   7   5   4       20.50       28.47      7.55 o
 -10   6   4       21.81       25.56      8.62 o
  -9   6   4       12.94        5.15      7.65 o
  -8   6   4      121.72      136.17      8.27 o
  -7   6   4       27.28       23.83      6.43 o
  -6   6   4     1427.21     1420.49     46.89 o
  -5   6   4      740.77      726.83     36.99 o
  -4   6   4      408.73      419.69     21.53 o
  -3   6   4        4.56       15.10      4.29 o
  -2   6   4      584.45      626.68     33.72 o
  -1   6   4     1576.83     1615.57    111.76 o
   0   6   4     1217.96     1211.61     69.87 o
   1   6   4      326.73      338.03     28.85 o
   2   6   4       25.59       27.45      5.71 o
   3   6   4      955.00      945.29     34.74 o
   4   6   4      405.33      420.45     19.18 o
   5   6   4      162.10      158.21      9.29 o
   6   6   4      189.28      178.01     10.82 o
 -10   7   4      102.55       99.54     10.31 o
  -9   7   4      263.71      268.62     11.94 o
  -8   7   4      352.91      333.06     16.43 o
  -7   7   4      443.44      460.71     21.33 o
  -6   7   4      416.80      448.92     20.20 o
  -5   7   4      861.44      831.11     39.13 o
  -4   7   4     1370.06     1468.04     52.45 o
  -3   7   4     1767.21     1911.81     61.63 o
  -2   7   4     1885.96     1985.43     66.63 o
  -1   7   4     2075.74     2022.77    117.57 o
   0   7   4      900.11      890.66     29.05 o
   1   7   4      396.76      389.77     35.03 o
   2   7   4      995.97      974.07     35.36 o
   3   7   4      344.95      345.91     15.97 o
   4   7   4      106.29      118.11      8.11 o
   5   7   4       55.13       51.84      8.27 o
 -10   8   4       29.90       26.84      8.93 o
  -9   8   4        6.49        5.10      7.75 o
  -8   8   4        0.20       -0.46      6.63 o
  -7   8   4       78.53       83.16      7.96 o
  -6   8   4        9.77       -1.28      5.87 o
  -5   8   4       26.55       25.36      5.92 o
  -4   8   4       17.24       26.07      6.07 o
  -3   8   4        7.25        8.93      5.31 o
  -2   8   4       26.19       23.32      5.71 o
  -1   8   4       12.55       15.71      3.85 o
   0   8   4      229.46      237.96     13.49 o
   1   8   4      344.19      328.98     27.58 o
   2   8   4       34.12       31.07      6.28 o
   3   8   4       41.00       35.97      6.94 o
   4   8   4       59.57       63.88      8.21 o
   5   8   4       17.76       21.17      7.86 o
  -9   9   4      163.31      161.83     10.71 o
  -8   9   4      321.42      346.37     13.01 o
  -7   9   4      332.61      334.84     15.61 o
  -6   9   4      421.91      405.56     18.57 o
  -5   9   4      704.02      684.48     27.70 o
  -4   9   4     1432.15     1410.39     40.92 o
  -3   9   4     2004.89     1852.53     47.55 o
  -2   9   4      654.68      756.83     30.15 o
  -1   9   4      567.29      571.39     39.03 o
   0   9   4      652.85      663.53     18.11 o
   1   9   4      576.97      587.01     30.79 o
   2   9   4      633.25      590.25     18.52 o
   3   9   4      312.40      320.10     12.50 o
   4   9   4      186.18      205.20     11.63 o
  -9  10   4        3.20        0.00      8.11 o
  -8  10   4       18.94       15.66      7.96 o
  -7  10   4      124.99      126.78      9.23 o
  -6  10   4       75.65       66.48      7.55 o
  -5  10   4      136.73      135.41      8.47 o
  -4  10   4       32.11       37.55      6.53 o
  -3  10   4        2.71        1.79      6.17 o
  -2  10   4       26.75       25.82      6.43 o
  -1  10   4      117.49      117.95     12.37 o
   0  10   4       72.19       64.78      8.21 o
   1  10   4        4.16       -3.19      4.78 o
   2  10   4        7.27       13.72      6.79 o
   3  10   4        1.51        0.61      6.63 o
  -8  11   4      127.50      111.94     10.05 o
  -7  11   4      373.77      380.20     13.62 o
  -6  11   4      188.10      172.85     10.05 o
  -5  11   4      325.51      300.76     13.32 o
  -4  11   4      622.64      610.91     18.98 o
  -3  11   4      701.71      747.39     20.87 o
  -2  11   4      422.05      446.27     16.63 o
  -1  11   4      388.57      371.58     30.51 o
   0  11   4      430.06      426.48     33.47 o
   1  11   4      250.96      259.37      8.66 o
   2  11   4      243.10      244.84     12.50 o
  -7  12   4       88.29       95.76      9.69 o
  -6  12   4       99.17       91.99      9.18 o
  -5  12   4      224.73      227.39     11.79 o
  -4  12   4      249.41      249.74     11.73 o
  -3  12   4      196.71      206.12     10.71 o
  -2  12   4      112.67      109.44      9.23 o
  -1  12   4       70.21       55.02      6.39 o
   0  12   4       96.81      115.12     12.53 o
  -5  13   4      161.35      146.63     11.12 o
  -4  13   4       40.60       38.16      8.72 o
  -3  13   4       78.94       77.81      9.13 o
   2 -14   5       25.03       19.74      7.75 o
   3 -14   5       58.40       54.13      9.08 o
   4 -14   5       47.61       36.53      8.16 o
  -1 -13   5      219.30      228.28      8.68 o
   0 -13   5      258.63      245.09      8.69 o
   1 -13   5      483.55      480.38     10.34 o
   2 -13   5      415.91      414.08     13.62 o
   3 -13   5      206.60      207.80     10.61 o
   4 -13   5      247.12      243.16     11.22 o
   5 -13   5      290.96      269.38     11.58 o
   6 -13   5      510.51      524.07     15.05 o
   7 -13   5      225.77      237.96     11.73 o
  -2 -12   5       67.40       86.48      9.59 o
  -1 -12   5       33.13       34.73      7.75 o
   0 -12   5       24.04       26.27      8.75 o
   1 -12   5       97.11       98.05      6.63 o
   2 -12   5        9.27       14.95      6.38 o
   3 -12   5        4.90       -0.20      6.38 o
   4 -12   5        7.37       11.28      6.48 o
   5 -12   5       15.21       15.61      6.07 o
   6 -12   5        2.38        7.09      6.02 o
   7 -12   5        1.11        2.14      6.94 o
   8 -12   5        0.01        4.80      7.24 o
  -3 -11   5      217.80      234.08     12.50 o
  -2 -11   5      420.84      427.90     15.00 o
  -1 -11   5      274.67      255.81      9.01 o
   0 -11   5      154.39      152.76      6.31 o
   1 -11   5      685.96      671.70     17.50 o
   2 -11   5      343.70      315.45     15.82 o
   3 -11   5      335.08      342.90     18.57 o
   4 -11   5      651.72      626.22     24.29 o
   5 -11   5      738.58      777.54     22.96 o
   6 -11   5      621.83      622.29     18.62 o
   7 -11   5      259.36      257.39     11.89 o
   8 -11   5      148.35      145.76     10.15 o
  -4 -10   5      141.02      139.95     10.66 o
  -3 -10   5      147.78      181.22      9.90 o
  -2 -10   5      123.35      110.66      8.78 o
  -1 -10   5      273.89      273.10     10.66 o
   0 -10   5      496.83      522.41     17.53 o
   1 -10   5       16.99       20.39      4.80 o
   2 -10   5      241.38      252.50     12.14 o
   3 -10   5      709.03      739.53     31.33 o
   4 -10   5      235.39      249.95     10.10 o
   5 -10   5      100.51      103.42      7.24 o
   6 -10   5       18.33       20.56      5.92 o
   7 -10   5       66.44       72.14      7.60 o
   8 -10   5        0.43       -2.50      6.63 o
   9 -10   5       23.87       28.67      8.01 o
  -5  -9   5       71.45       79.95      9.39 o
  -4  -9   5       78.34       63.06      8.98 o
  -3  -9   5       12.38       12.19      6.68 o
  -2  -9   5      122.35      130.61      8.16 o
  -1  -9   5      353.22      382.91     13.27 o
   0  -9   5      240.68      229.80     15.13 o
   1  -9   5      216.47      226.81      7.57 o
   2  -9   5      833.08      851.83     40.00 o
   3  -9   5     1565.39     1571.61     50.56 o
   4  -9   5      930.65      909.89     37.30 o
   5  -9   5      286.56      262.96     13.32 o
   6  -9   5       53.41       64.03      6.58 o
   7  -9   5      175.94      190.20      9.95 o
   8  -9   5      177.64      163.26      9.59 o
   9  -9   5      158.42      176.12     10.31 o
  -6  -8   5      163.60      137.35     11.58 o
  -5  -8   5      142.52      143.31      9.80 o
  -4  -8   5       69.56       78.72      8.06 o
  -3  -8   5      608.03      613.77     27.04 o
  -2  -8   5     1164.91     1080.14     39.44 o
  -1  -8   5      891.73      947.34     28.11 o
   0  -8   5     1581.81     1659.58     40.89 o
   1  -8   5     1094.67     1060.71     64.72 o
   2  -8   5      291.70      303.52     14.44 o
   3  -8   5      308.85      331.37     13.78 o
   4  -8   5     1004.84     1004.02     41.68 o
   5  -8   5      796.92      796.83     36.33 o
   6  -8   5      303.69      343.46     15.46 o
   7  -8   5      313.34      287.70     15.56 o
   8  -8   5       97.19      103.57      8.11 o
   9  -8   5       43.41       47.40      7.81 o
  -7  -7   5        1.97       -3.62      8.42 o
  -6  -7   5       22.88       23.98      7.65 o
  -5  -7   5        1.03       15.92      6.33 o
  -4  -7   5       20.70       15.05      6.43 o
  -3  -7   5       86.81       85.66      7.19 o
  -2  -7   5       16.06       29.03      5.87 o
  -1  -7   5       34.01       33.34      3.86 o
   0  -7   5       98.19       88.28     10.69 o
   1  -7   5       99.17      107.25      4.08 o
   2  -7   5      305.69      324.43     15.25 o
   3  -7   5      302.89      302.34     17.50 o
   4  -7   5      525.61      497.29     21.38 o
   5  -7   5      277.30      275.51     15.36 o
   6  -7   5       24.35       29.64      5.56 o
   7  -7   5      166.71      162.85      8.98 o
   8  -7   5      140.45      138.06      8.78 o
   9  -7   5       69.88       66.12      8.47 o
  10  -7   5       26.21       45.10      7.75 o
  -7  -6   5       86.28       87.60      9.59 o
  -6  -6   5      233.91      224.54     11.84 o
  -5  -6   5      565.90      582.90     24.49 o
  -4  -6   5      765.02      738.00     32.14 o
  -3  -6   5      649.47      717.03     32.55 o
  -2  -6   5     1390.68     1430.24     61.58 o
  -1  -6   5     2045.33     2051.18     54.74 o
   0  -6   5     2927.59     2867.97    107.47 o
   1  -6   5      428.20      451.99     15.38 o
   2  -6   5      600.55      516.63     29.90 o
   3  -6   5     4182.40     4196.22    106.07 o
   4  -6   5     2769.08     2763.58     78.77 o
   5  -6   5     1491.99     1460.64     51.89 o
   6  -6   5      501.97      486.06     22.91 o
   7  -6   5      168.35      172.60      8.16 o
   8  -6   5      109.16      118.67      8.06 o
   9  -6   5       89.02      109.03      8.11 o
  10  -6   5       84.51      108.72      9.34 o
  -8  -5   5       37.05       52.09      9.39 o
  -7  -5   5       15.92        6.94      7.75 o
  -6  -5   5       29.80       26.02      7.40 o
  -5  -5   5      132.65      126.73      8.42 o
  -4  -5   5      121.62      130.41      7.14 o
  -3  -5   5       80.19       87.55      6.38 o
  -2  -5   5      126.84      140.41      6.99 o
  -1  -5   5      621.30      600.27     24.41 o
   0  -5   5      175.08      176.54      7.99 o
   1  -5   5      354.55      370.90     24.29 o
   2  -5   5       17.20       35.36      3.57 o
   3  -5   5       43.31       45.20      4.03 o
   4  -5   5       13.59        8.01      3.83 o
   5  -5   5      147.83      140.76      6.22 o
   6  -5   5        0.03       -2.14      4.59 o
   7  -5   5        3.97        9.29      4.95 o
   8  -5   5        1.82       -3.93      5.87 o
   9  -5   5        3.94       14.18      6.38 o
  10  -5   5       57.70       64.64      9.39 o
  -8  -4   5       56.57       62.30      8.98 o
  -7  -4   5      138.04      135.05      9.54 o
  -6  -4   5      280.83      287.39     14.80 o
  -5  -4   5      601.65      613.72     28.47 o
  -4  -4   5      299.56      292.09     12.70 o
  -3  -4   5     1087.47     1028.61     51.73 o
  -2  -4   5     3008.98     3187.46     91.48 o
  -1  -4   5     1449.87     1444.64     42.44 o
   0  -4   5     1352.21     1256.15     36.63 o
   1  -4   5     3102.26     3140.92    180.10 o
   2  -4   5     5126.29     4692.69     96.53 o
   3  -4   5     3286.95     3307.51     86.12 o
   4  -4   5     2014.89     1991.66     69.49 o
   5  -4   5      848.97      849.22     41.63 o
   6  -4   5      531.84      508.41     24.29 o
   7  -4   5      470.96      497.44     23.42 o
   8  -4   5      293.70      314.74     13.78 o
   9  -4   5      138.94      170.87     10.15 o
  10  -4   5       22.79       31.28      7.91 o
  -9  -3   5       56.15       60.05      9.59 o
  -8  -3   5      218.58      205.56     11.38 o
  -7  -3   5      224.80      242.80     11.73 o
  -6  -3   5      130.10      138.88      8.21 o
  -5  -3   5       23.54       25.25      5.87 o
  -4  -3   5     1487.17     1551.31     63.06 o
  -3  -3   5     1385.34     1429.52     66.12 o
  -2  -3   5       78.80       92.45      5.15 o
  -1  -3   5     2118.68     2183.30     48.96 o
   0  -3   5     2536.03     2603.66     87.09 o
   1  -3   5     1239.02     1204.46    127.88 o
   2  -3   5      388.41      306.58     15.92 o
   3  -3   5      375.32      363.41     17.09 o
   4  -3   5       36.45       40.51      3.93 o
   5  -3   5       25.33       32.81      4.34 o
   6  -3   5      281.97      269.74     13.62 o
   7  -3   5       64.75       65.82      6.48 o
   8  -3   5       10.18       19.13      5.56 o
   9  -3   5        3.07        5.26      6.53 o
  -9  -2   5        9.20       19.34      8.52 o
  -8  -2   5      140.88      147.65      9.74 o
  -7  -2   5      180.25      159.69      9.18 o
  -6  -2   5       44.78       70.97      6.58 o
  -5  -2   5        0.67       -4.95      4.95 o
  -4  -2   5      769.68      795.09     40.71 o
  -3  -2   5     2582.16     2756.65     84.69 o
  -2  -2   5      589.42      490.25     25.56 o
  -1  -2   5      692.50      739.94     31.28 o
   0  -2   5      996.98     1137.72     84.87 o
   1  -2   5     8927.59     8557.60    793.13 o
   2  -2   5     3021.30     2796.59     69.23 o
   3  -2   5     1151.82      951.57     46.22 o
   4  -2   5      884.39      878.81     44.29 o
   5  -2   5      131.72      132.86      6.02 o
   6  -2   5     1242.34     1150.90     41.73 o
   7  -2   5      435.44      440.76     22.04 o
   8  -2   5      122.01      135.76      8.47 o
   9  -2   5      100.54       99.28      9.13 o
  -9  -1   5       78.87      101.68      9.49 o
  -8  -1   5       66.67       73.72      8.01 o
  -7  -1   5      197.10      189.64      9.29 o
  -6  -1   5      922.50      911.62     40.82 o
  -5  -1   5     1102.24     1158.30     52.75 o
  -4  -1   5     1994.42     2054.82     76.12 o
  -3  -1   5     3760.74     3997.75     94.95 o
  -2  -1   5     2761.87     2732.67     74.64 o
  -1  -1   5       69.15       53.16      8.70 o
   0  -1   5      383.70      401.84     19.64 o
   1  -1   5     5058.24     4897.29    430.78 o
   2  -1   5     2344.09     2130.33     61.22 o
   3  -1   5      387.19      347.80     21.38 o
   4  -1   5     1027.67      951.72     53.47 o
   5  -1   5     1758.21     1751.81     57.91 o
   6  -1   5      301.73      285.66     13.47 o
   7  -1   5       20.09       26.53      5.51 o
   8  -1   5        0.82       -5.20      5.87 o
   9  -1   5        9.12        8.06      7.35 o
 -10   0   5        0.01        8.88      8.32 o
  -9   0   5        2.96        1.53      7.75 o
  -8   0   5        2.52        1.07      6.63 o
  -7   0   5        7.29       -0.15      6.07 o
  -6   0   5       81.88       68.06      6.38 o
  -5   0   5        0.18        1.79      4.64 o
  -4   0   5       89.98      105.46      5.36 o
  -3   0   5      576.57      638.51     33.67 o
  -2   0   5       72.32       90.87      4.29 o
  -1   0   5      509.07      501.86     41.20 o
   0   0   5     1166.22      999.07    119.36 o
   1   0   5     2833.93     3180.77    230.02 o
   2   0   5      435.68      400.05     19.69 o
   3   0   5      284.84      251.32     11.17 o
   4   0   5      810.73      866.52     38.47 o
   5   0   5      398.00      356.27     20.31 o
   6   0   5      313.29      308.16     16.07 o
   7   0   5       90.66      102.29      7.19 o
   8   0   5       30.05       41.94      6.94 o
   9   0   5       32.59       33.93      8.27 o
 -10   1   5       76.07       68.77      9.85 o
  -9   1   5      113.72       90.10      9.13 o
  -8   1   5      298.79      328.16     16.22 o
  -7   1   5      698.06      745.91     31.17 o
  -6   1   5     1117.84     1031.21     43.83 o
  -5   1   5     1114.41     1180.14     54.13 o
  -4   1   5      730.59      722.54     38.21 o
  -3   1   5     2612.62     2427.98     68.77 o
  -2   1   5     1880.97     1910.74     55.66 o
  -1   1   5     4301.37     4288.03    440.99 o
   0   1   5     9252.60     9150.91    918.48 o
   1   1   5     2605.84     2748.63    189.36 o
   2   1   5     2427.07     2230.02     70.25 o
   3   1   5     1686.74     1571.36     67.60 o
   4   1   5      814.00      822.34     39.85 o
   5   1   5      679.17      613.15     29.90 o
   6   1   5      257.38      268.36     13.98 o
   7   1   5      179.00      197.55     10.00 o
   8   1   5       79.08       97.86      8.57 o
 -10   2   5        1.10        7.75      7.75 o
  -9   2   5        9.95        6.89      6.99 o
  -8   2   5       85.47      106.94      8.11 o
  -7   2   5      198.16      196.58      9.44 o
  -6   2   5       15.26       11.89      5.00 o
  -5   2   5       22.23       36.63      4.74 o
  -4   2   5      166.36      201.58      8.52 o
  -3   2   5        1.03        2.40      3.32 o
  -2   2   5       90.60      116.58      4.85 o
  -1   2   5      388.99      442.13     57.07 o
   0   2   5       29.77       28.32      2.58 o
   1   2   5      287.63      356.27     18.34 o
   2   2   5       97.90      100.30      6.53 o
   3   2   5      249.19      275.20     10.87 o
   4   2   5      233.54      198.72     10.41 o
   5   2   5        0.26        3.52      4.74 o
   6   2   5        2.86       -1.79      5.51 o
   7   2   5       53.97       62.70      6.84 o
   8   2   5        7.56       22.75      7.24 o
 -10   3   5       45.36       55.31      8.88 o
  -9   3   5      160.79      144.08     10.00 o
  -8   3   5      293.79      239.44     11.38 o
  -7   3   5      349.21      389.48     18.98 o
  -6   3   5      616.38      583.77     30.05 o
  -5   3   5     1500.29     1390.49     56.12 o
  -4   3   5     1471.36     1511.51     63.26 o
  -3   3   5      367.25      393.57     21.38 o
  -2   3   5     3786.61     3999.84     93.72 o
  -1   3   5     6470.26     6188.86    546.11 o
   0   3   5     3311.52     3118.19    295.48 o
   1   3   5      672.42      649.19     55.51 o
   2   3   5     1670.30     1649.47     66.94 o
   3   3   5     2566.18     2540.99     72.70 o
   4   3   5      768.56      803.82     35.66 o
   5   3   5      639.44      646.93     27.35 o
   6   3   5      240.56      226.43     13.78 o
   7   3   5       95.96      110.15      8.83 o
   8   3   5      109.97      128.82      9.80 o
 -10   4   5       96.52      107.40     10.56 o
  -9   4   5       28.57       22.40      7.65 o
  -8   4   5        8.09        0.20      6.48 o
  -7   4   5      650.98      712.08     30.20 o
  -6   4   5      488.90      508.67     20.56 o
  -5   4   5      340.39      337.50     17.50 o
  -4   4   5      673.89      693.36     38.98 o
  -3   4   5      375.16      384.33     20.61 o
  -2   4   5      376.27      400.50     21.63 o
  -1   4   5      430.98      435.60     53.60 o
   0   4   5      519.40      508.28     43.65 o
   1   4   5       18.61       26.60      3.03 o
   2   4   5        2.18        6.43      4.03 o
   3   4   5       92.07       65.76      6.12 o
   4   4   5      112.85      101.94      7.09 o
   5   4   5       26.23       24.49      6.28 o
   6   4   5        4.13       -6.17      6.17 o
   7   4   5        0.05       -3.01      6.99 o
 -10   5   5       64.50       67.35      9.64 o
  -9   5   5       60.48       54.28      8.47 o
  -8   5   5       26.01       19.69      6.68 o
  -7   5   5      525.16      522.34     25.15 o
  -6   5   5      123.21      110.87      6.99 o
  -5   5   5      144.67      173.82      9.59 o
  -4   5   5      775.02      794.33     39.95 o
  -3   5   5      867.05      858.46     42.14 o
  -2   5   5     2597.83     2971.80     90.71 o
  -1   5   5     1990.45     2014.85    159.90 o
   0   5   5     2800.68     2677.37    115.43 o
   1   5   5      372.06      357.15     30.33 o
   2   5   5      263.79      218.01     12.09 o
   3   5   5     1357.81     1336.92     43.26 o
   4   5   5      484.41      462.34     22.19 o
   5   5   5      263.75      255.91     13.37 o
   6   5   5      148.30      158.93     10.41 o
 -10   6   5       64.41       76.73      9.69 o
  -9   6   5      141.54      148.37      9.80 o
  -8   6   5      343.49      324.43     16.17 o
  -7   6   5      447.98      450.86     20.92 o
  -6   6   5     1257.92     1314.06     41.79 o
  -5   6   5     1296.89     1458.19     48.57 o
  -4   6   5      152.36      140.66      7.09 o
  -3   6   5      163.95      174.28      8.62 o
  -2   6   5     1277.51     1361.92     58.88 o
  -1   6   5     2118.15     1980.97    189.95 o
   0   6   5      213.96      200.98     19.13 o
   1   6   5      611.75      621.72     30.20 o
   2   6   5     1014.43      950.60     37.50 o
   3   6   5      201.20      215.76      9.64 o
   4   6   5      108.93      115.05      7.55 o
   5   6   5        7.58        5.92      6.22 o
   6   6   5       32.32       19.64      8.72 o
 -10   7   5        0.01        1.12      8.16 o
  -9   7   5        0.61       -2.24      7.50 o
  -8   7   5        0.11       -6.99      6.99 o
  -7   7   5       87.39       89.95      7.91 o
  -6   7   5      109.74      100.97      7.04 o
  -5   7   5       99.24       87.65      6.94 o
  -4   7   5      124.29      178.47      7.75 o
  -3   7   5      367.64      454.23     19.54 o
  -2   7   5      370.67      349.59     15.31 o
  -1   7   5       89.60      110.75     10.64 o
   0   7   5      230.72      226.94      9.80 o
   1   7   5      647.24      630.48     32.98 o
   2   7   5      501.76      510.10     23.57 o
   3   7   5      172.51      152.09      8.72 o
   4   7   5      184.87      180.76      9.80 o
   5   7   5      109.82      121.73      9.44 o
  -9   8   5      246.84      230.97     12.09 o
  -8   8   5      522.22      496.17     16.28 o
  -7   8   5      248.80      281.48     13.57 o
  -6   8   5      238.09      233.52     11.94 o
  -5   8   5      413.32      395.25     21.99 o
  -4   8   5     1439.97     1459.16     43.26 o
  -3   8   5     1617.86     1608.50     48.62 o
  -2   8   5      784.15      836.88     36.73 o
  -1   8   5     1062.70     1055.73     48.32 o
   0   8   5      610.64      624.28     54.03 o
   1   8   5      636.66      641.16     17.67 o
   2   8   5      368.42      358.16     15.77 o
   3   8   5      164.34      168.01      9.74 o
   4   8   5      195.96      189.44     11.02 o
  -9   9   5        1.83       -8.37      8.37 o
  -8   9   5       28.18       36.84      7.81 o
  -7   9   5       17.58        6.48      7.55 o
  -6   9   5       19.85       19.95      6.07 o
  -5   9   5       50.38       54.28      6.84 o
  -4   9   5       22.59       19.49      6.43 o
  -3   9   5       18.18       20.10      6.33 o
  -2   9   5        0.06        2.81      5.82 o
  -1   9   5       74.20       65.47      4.98 o
   0   9   5       51.62       40.66      4.97 o
   1   9   5       34.98       37.83      5.61 o
   2   9   5       11.81        3.47      7.40 o
   3   9   5       14.34       12.55      6.94 o
  -8  10   5      516.59      476.42     15.61 o
  -7  10   5      271.60      257.14     11.99 o
  -6  10   5       57.88       58.77      7.75 o
  -5  10   5      350.20      336.22     15.77 o
  -4  10   5      869.11      816.47     24.44 o
  -3  10   5      856.52      866.26     24.74 o
  -2  10   5      472.02      516.98     19.69 o
  -1  10   5      606.85      605.60     47.14 o
   0  10   5      512.58      491.17     11.44 o
   1  10   5      427.59      439.21     24.67 o
   2  10   5      445.54      434.84     14.64 o
  -8  11   5       59.64       40.61      8.93 o
  -7  11   5      125.46      123.01      9.85 o
  -6  11   5      169.67      186.89     10.77 o
  -5  11   5       71.77       65.31      8.42 o
  -4  11   5       38.91       50.31      7.65 o
  -3  11   5       20.37       30.36      7.65 o
  -2  11   5       20.85       13.62      7.50 o
  -1  11   5       13.52        9.76     11.50 o
   0  11   5       80.51       74.09      8.67 o
   1  11   5       44.21       51.66      6.71 o
  -6  12   5      199.67      186.27     11.33 o
  -5  12   5      160.13      151.17     10.82 o
  -4  12   5      273.08      283.41     12.45 o
  -3  12   5      452.42      463.11     15.25 o
  -2  12   5      223.80      219.84     11.94 o
  -1  12   5      198.77      193.69      8.11 o
   2 -14   6      229.20      232.50     12.14 o
   3 -14   6      366.05      363.31     14.13 o
   4 -14   6      185.55      183.21     11.38 o
  -1 -13   6        0.83       -5.77      5.77 o
   0 -13   6       38.19       49.58      5.66 o
   1 -13   6        2.49       -7.63      7.63 o
   2 -13   6       14.74       13.37      7.60 o
   3 -13   6       37.37       21.79      7.91 o
   4 -13   6        0.35        3.27      6.53 o
   5 -13   6        6.21        6.48      6.84 o
   6 -13   6       16.62       14.18      7.60 o
   7 -13   6       45.45       50.05      8.57 o
  -2 -12   6      261.16      256.37     13.01 o
  -1 -12   6      197.52      179.58      8.03 o
   0 -12   6      518.54      512.60     11.06 o
   1 -12   6      744.85      763.73     14.72 o
   2 -12   6      295.44      301.68     14.23 o
   3 -12   6      273.22      280.97     13.62 o
   4 -12   6      242.18      254.28     10.56 o
   5 -12   6      309.99      309.59     13.21 o
   6 -12   6      298.26      305.30     11.99 o
   7 -12   6      317.90      335.40     12.81 o
   8 -12   6       85.37       96.84      9.34 o
  -3 -11   6      102.20       82.55     10.51 o
  -2 -11   6      122.81      132.40      9.64 o
  -1 -11   6      135.01      177.72      6.92 o
   0 -11   6       23.90       17.06      4.88 o
   1 -11   6        0.27        5.56      4.23 o
   2 -11   6      158.02      161.94      9.18 o
   3 -11   6       77.28       88.11      7.14 o
   4 -11   6       63.90       49.95      6.99 o
   5 -11   6       10.58       27.19      5.92 o
   6 -11   6        8.13       13.06      6.43 o
   7 -11   6        0.53        1.22      6.33 o
   8 -11   6        3.52        4.59      6.94 o
  -4 -10   6      146.62      153.62     11.02 o
  -3 -10   6      122.57      130.66      9.59 o
  -2 -10   6      181.88      195.61     10.31 o
  -1 -10   6      341.29      323.08     12.81 o
   0 -10   6      347.19      346.92     14.95 o
   1 -10   6      396.43      375.36     26.48 o
   2 -10   6      749.35      754.94     30.66 o
   3 -10   6      329.46      303.57     13.72 o
   4 -10   6      521.98      503.31     24.34 o
   5 -10   6      725.30      713.77     25.25 o
   6 -10   6      395.21      400.71     17.40 o
   7 -10   6      183.44      181.07      9.85 o
   8 -10   6       73.84       73.32      8.72 o
   9 -10   6      174.31      217.60     11.73 o
  -5  -9   6      113.43      114.64     10.05 o
  -4  -9   6      122.28      106.22      9.64 o
  -3  -9   6      243.58      250.86     14.64 o
  -2  -9   6      351.82      314.74     16.84 o
  -1  -9   6      432.57      457.75     16.05 o
   0  -9   6      194.13      188.49      7.73 o
   1  -9   6      286.45      288.80     18.57 o
   2  -9   6     1390.17     1378.76     47.75 o
   3  -9   6     1409.94     1379.62     45.36 o
   4  -9   6      169.68      161.73      9.49 o
   5  -9   6       34.37       22.55      5.71 o
   6  -9   6       11.21        5.77      5.61 o
   7  -9   6      123.82      103.06      8.32 o
   8  -9   6       92.41       92.86      8.01 o
   9  -9   6       24.52       26.07      7.65 o
  -6  -8   6       13.20       15.66      8.27 o
  -5  -8   6       30.76       21.68      7.91 o
  -4  -8   6       52.60       60.15      7.50 o
  -3  -8   6       75.55       78.16      7.75 o
  -2  -8   6        6.20        5.66      6.17 o
  -1  -8   6      234.38      257.36     13.21 o
   0  -8   6      912.77      943.91     29.48 o
   1  -8   6      530.82      543.51     19.26 o
   2  -8   6      315.38      282.85     14.54 o
   3  -8   6      504.41      555.60     25.36 o
   4  -8   6      436.87      437.14     24.13 o
   5  -8   6        9.56       11.48      5.15 o
   6  -8   6      131.92      132.91      7.60 o
   7  -8   6      536.98      531.57     20.56 o
   8  -8   6      205.33      208.93     10.41 o
   9  -8   6       98.45      110.05      9.08 o
  -7  -7   6       95.98      115.30     10.82 o
  -6  -7   6       60.77       67.75      8.78 o
  -5  -7   6      163.15      152.34      9.80 o
  -4  -7   6      599.32      566.88     24.74 o
  -3  -7   6      997.99      955.55     38.52 o
  -2  -7   6      738.69      679.38     34.74 o
  -1  -7   6     1220.04     1265.19     56.17 o
   0  -7   6     2504.66     2473.36    116.84 o
   1  -7   6      797.01      817.45     29.83 o
   2  -7   6      636.17      627.49     33.78 o
   3  -7   6     1038.42     1062.38     48.93 o
   4  -7   6      951.94      917.44     41.02 o
   5  -7   6      752.43      726.98     32.81 o
   6  -7   6      257.39      248.31     13.42 o
   7  -7   6      145.24      134.08      8.16 o
   8  -7   6      179.68      180.71      9.49 o
   9  -7   6       78.05       88.32      8.72 o
  -7  -6   6        0.54        0.82      7.70 o
  -6  -6   6        2.28        1.73      7.09 o
  -5  -6   6        0.26       12.86      6.33 o
  -4  -6   6        3.89       10.71      5.87 o
  -3  -6   6       34.33       40.41      5.82 o
  -2  -6   6        4.45        5.31      5.15 o
  -1  -6   6       30.15       15.51      3.48 o
   0  -6   6       86.85      103.88      4.19 o
   1  -6   6        0.17        8.49      6.15 o
   2  -6   6       94.76       94.54      5.31 o
   3  -6   6      116.66      130.36      6.68 o
   4  -6   6      236.80      239.64     13.32 o
   5  -6   6      198.87      201.02     10.15 o
   6  -6   6       31.57       28.16      5.77 o
   7  -6   6      110.52      120.30      7.19 o
   8  -6   6       37.48       36.89      6.68 o
   9  -6   6       52.81       53.67      8.06 o
  -8  -5   6       57.51       68.21      9.69 o
  -7  -5   6      103.28      102.50      8.78 o
  -6  -5   6      323.98      341.12     16.22 o
  -5  -5   6      524.98      540.81     26.84 o
  -4  -5   6      536.85      506.98     26.12 o
  -3  -5   6     1141.47     1197.48     52.75 o
  -2  -5   6     1516.59     1511.66     66.43 o
  -1  -5   6     1827.96     1854.63     53.74 o
   0  -5   6     2651.86     2784.91    110.74 o
   1  -5   6     3481.51     3547.85    110.05 o
   2  -5   6     1021.70     1040.24     50.10 o
   3  -5   6     1329.34     1144.02     57.09 o
   4  -5   6     1546.08     1520.64     58.77 o
   5  -5   6      874.37      816.26     40.15 o
   6  -5   6      710.45      694.23     31.94 o
   7  -5   6      201.67      198.06      9.69 o
   8  -5   6      218.09      248.01     10.77 o
   9  -5   6       78.46       85.20      8.88 o
  -8  -4   6       16.42       20.61      8.62 o
  -7  -4   6       35.35       37.70      8.01 o
  -6  -4   6       75.63       87.96      7.70 o
  -5  -4   6      186.34      199.18      9.49 o
  -4  -4   6      943.39      968.51     44.03 o
  -3  -4   6       18.29       13.98      5.20 o
  -2  -4   6       18.34       21.12      4.69 o
  -1  -4   6        1.67        1.50      5.82 o
   0  -4   6      230.84      233.04      7.71 o
   1  -4   6     1289.84     1326.45     63.95 o
   2  -4   6      432.25      418.00     20.71 o
   3  -4   6      226.88      223.72     10.77 o
   4  -4   6       70.11       57.91      4.64 o
   5  -4   6       43.89       42.04      5.00 o
   6  -4   6        0.30        3.37      4.95 o
   7  -4   6        6.86        4.13      5.26 o
   8  -4   6        1.74        7.60      5.71 o
   9  -4   6        2.34       15.46      6.58 o
  -9  -3   6        5.25       10.31      8.67 o
  -8  -3   6       28.96       48.42      8.57 o
  -7  -3   6      222.36      221.68     11.33 o
  -6  -3   6      345.77      336.02     16.33 o
  -5  -3   6      248.14      242.80     10.00 o
  -4  -3   6     1442.75     1378.14     59.03 o
  -3  -3   6      651.37      733.15     35.71 o
  -2  -3   6     1316.75     1320.34     60.87 o
  -1  -3   6     3057.48     3100.49    271.68 o
   0  -3   6     1512.45     1543.73     89.08 o
   1  -3   6     4104.83     4263.36    336.60 o
   2  -3   6     3746.07     3494.29     85.20 o
   3  -3   6     1889.36     1767.17     65.20 o
   4  -3   6       28.32       34.29      4.08 o
   5  -3   6      844.37      854.89     40.25 o
   6  -3   6     1896.66     1790.79     49.69 o
   7  -3   6      167.09      156.94      9.29 o
   8  -3   6       94.22       99.85      7.65 o
   9  -3   6       77.21       71.58      8.62 o
  -9  -2   6      129.52      137.29     11.12 o
  -8  -2   6      161.02      186.89     10.66 o
  -7  -2   6       92.25       65.87      8.16 o
  -6  -2   6       43.39       41.07      6.33 o
  -5  -2   6      302.93      302.60     16.17 o
  -4  -2   6     1165.00     1214.17     58.72 o
  -3  -2   6     1694.23     1764.47     70.41 o
  -2  -2   6     1303.48     1287.28     57.75 o
  -1  -2   6     2626.66     2485.99    178.31 o
   0  -2   6     2723.71     2856.57    183.14 o
   1  -2   6      584.68      577.78     57.93 o
   2  -2   6      668.03      594.38     28.32 o
   3  -2   6       27.52       30.56      3.37 o
   4  -2   6      294.95      287.04     14.74 o
   5  -2   6      179.99      193.06      9.74 o
   6  -2   6        7.11       21.99      5.05 o
   7  -2   6      167.80      154.95      8.16 o
   8  -2   6       31.64       23.32      7.14 o
   9  -2   6        6.43       10.00      7.14 o
  -9  -1   6       38.72       45.46      8.32 o
  -8  -1   6        8.17       10.51      7.09 o
  -7  -1   6       14.91       27.35      6.48 o
  -6  -1   6       65.94       65.41      6.94 o
  -5  -1   6      155.21      140.25      7.19 o
  -4  -1   6     1043.66     1118.86     49.59 o
  -3  -1   6      954.34     1044.42     49.69 o
  -2  -1   6      623.11      653.92     32.19 o
  -1  -1   6      337.97      338.29     42.81 o
   0  -1   6     1721.86     1639.37     75.79 o
   1  -1   6     2526.96     2605.36    306.65 o
   2  -1   6      653.84      599.99     28.83 o
   3  -1   6     1232.47     1171.46     54.95 o
   4  -1   6      692.25      582.80     35.97 o
   5  -1   6      192.41      195.20      7.19 o
   6  -1   6      385.89      342.24     18.11 o
   7  -1   6      498.55      532.49     19.90 o
   8  -1   6      147.15      128.42      8.98 o
   9  -1   6       37.23       50.10      8.27 o
  -9   0   6       36.37       15.10      8.37 o
  -8   0   6      197.66      193.11     10.00 o
  -7   0   6      486.73      526.17     24.69 o
  -6   0   6      733.13      704.99     34.08 o
  -5   0   6      847.68      861.57     41.53 o
  -4   0   6     1314.76     1378.81     62.24 o
  -3   0   6     3753.42     4092.34     98.77 o
  -2   0   6     3437.84     3547.20     91.27 o
  -1   0   6     2136.85     1933.86    238.93 o
   0   0   6      745.89      650.98     34.39 o
   1   0   6     1120.72     1126.99    111.76 o
   2   0   6     3774.50     3699.24     90.61 o
   3   0   6     1023.95      970.60     48.32 o
   4   0   6     1059.48     1001.82     48.16 o
   5   0   6      667.86      637.75     29.85 o
   6   0   6       66.63       55.82      6.63 o
   7   0   6        7.07       14.95      5.41 o
   8   0   6       29.16       35.10      7.24 o
 -10   1   6        0.76       -8.57      8.57 o
  -9   1   6        1.90        9.03      7.60 o
  -8   1   6        6.80        9.85      6.79 o
  -7   1   6       21.12       24.64      6.68 o
  -6   1   6       17.37       19.80      6.07 o
  -5   1   6        5.53       11.38      4.54 o
  -4   1   6      287.26      269.03     18.52 o
  -3   1   6      883.21     1022.84     46.84 o
  -2   1   6        0.56        3.52      3.42 o
  -1   1   6        2.45        3.58      1.81 o
   0   1   6        3.94        3.57      2.60 o
   1   1   6      192.31      187.30     12.83 o
   2   1   6      647.96      581.37     33.67 o
   3   1   6      437.94      448.87     21.79 o
   4   1   6      317.79      305.05     12.70 o
   5   1   6       55.31       66.58      5.77 o
   6   1   6       95.95       89.34      6.94 o
   7   1   6       81.78       85.05      8.01 o
   8   1   6       48.71       46.58      8.32 o
 -10   2   6       55.31       57.24      9.69 o
  -9   2   6       97.52       93.62      9.54 o
  -8   2   6      181.01      158.57      9.13 o
  -7   2   6      394.86      346.32     18.98 o
  -6   2   6      871.15      902.33     39.64 o
  -5   2   6     1915.44     2023.49     65.41 o
  -4   2   6      636.34      569.69     26.58 o
  -3   2   6     1543.77     1424.32     57.60 o
  -2   2   6     6523.02     7222.40    127.96 o
  -1   2   6     4821.19     4779.75    438.34 o
   0   2   6     3241.26     3333.05    292.73 o
   1   2   6      611.60      597.60     37.98 o
   2   2   6     1310.98     1248.20     57.65 o
   3   2   6     1173.84     1238.30     50.41 o
   4   2   6      811.68      830.04     36.02 o
   5   2   6      806.52      724.68     29.44 o
   6   2   6      136.54      141.07      8.42 o
   7   2   6      114.30      131.94      8.83 o
   8   2   6       83.12       98.52      9.64 o
 -10   3   6       62.44       59.39      9.54 o
  -9   3   6       31.64       36.84      7.96 o
  -8   3   6       45.33       37.40      7.30 o
  -7   3   6       99.57      103.42      7.40 o
  -6   3   6       34.56       62.19      6.22 o
  -5   3   6       17.27       12.19      5.00 o
  -4   3   6       11.24        4.74      4.29 o
  -3   3   6      456.67      554.07     25.20 o
  -2   3   6      766.27      823.00     41.89 o
  -1   3   6      135.93      145.88     27.45 o
   0   3   6        1.28        2.93      2.88 o
   1   3   6        9.23        0.50      2.55 o
   2   3   6        0.57        1.38      3.83 o
   3   3   6        0.67        0.15      4.34 o
   4   3   6       44.77       32.65      5.77 o
   5   3   6      111.83      108.01      7.24 o
   6   3   6        0.35       -2.55      5.51 o
   7   3   6        0.43       -4.23      6.89 o
 -10   4   6      105.02       89.39     10.20 o
  -9   4   6       18.87        9.34      8.06 o
  -8   4   6       72.12       72.09      7.91 o
  -7   4   6      661.33      653.21     28.11 o
  -6   4   6      626.41      610.76     27.86 o
  -5   4   6     1548.03     1637.99     54.49 o
  -4   4   6     1013.01     1065.70     50.87 o
  -3   4   6      804.98      827.49     40.66 o
  -2   4   6     1296.02     1432.12     66.02 o
  -1   4   6     3135.35     2898.34    229.46 o
   0   4   6     2673.48     2649.27    182.24 o
   1   4   6      460.08      506.48     34.69 o
   2   4   6     1715.82     1587.99     55.15 o
   3   4   6     1315.35     1255.70     42.50 o
   4   4   6      277.60      305.61     13.37 o
   5   4   6      175.97      197.45      8.88 o
   6   4   6      213.73      214.03     10.51 o
   7   4   6      164.28      171.83     10.56 o
 -10   5   6       41.15       38.62      9.44 o
  -9   5   6      169.62      164.64     10.10 o
  -8   5   6      142.19      149.54      9.23 o
  -7   5   6       14.68       10.05      6.28 o
  -6   5   6      246.03      219.59     10.87 o
  -5   5   6      438.85      480.55     19.85 o
  -4   5   6     2102.07     2137.27     67.24 o
  -3   5   6     1824.25     1783.80     64.44 o
  -2   5   6      452.46      476.88     23.32 o
  -1   5   6        2.57        2.36      3.11 o
   0   5   6       12.49       19.83      3.65 o
   1   5   6     1082.22     1114.45    128.39 o
   2   5   6      262.05      238.36     11.38 o
   3   5   6      136.00      136.38      7.60 o
   4   5   6       92.83       93.16      7.65 o
   5   5   6        0.09       -2.65      5.82 o
   6   5   6        2.52       -6.63      6.84 o
 -10   6   6        5.27       -3.98      8.37 o
  -9   6   6        9.31        9.29      7.75 o
  -8   6   6      103.05       73.26      8.37 o
  -7   6   6       57.01       67.35      7.40 o
  -6   6   6       36.45       34.23      6.73 o
  -5   6   6      628.26      556.68     29.23 o
  -4   6   6     1871.32     2012.52     58.32 o
  -3   6   6     1042.55     1061.98     47.30 o
  -2   6   6      176.02      183.82      9.44 o
  -1   6   6      121.46      141.84      6.35 o
   0   6   6      612.81      609.40     44.41 o
   1   6   6     1524.16     1568.79     76.81 o
   2   6   6      439.30      447.34     21.07 o
   3   6   6      192.02      216.78     10.46 o
   4   6   6      263.30      262.39     11.43 o
   5   6   6      180.74      161.53     10.56 o
  -9   7   6      287.34      283.57     12.60 o
  -8   7   6      272.93      248.72     12.24 o
  -7   7   6      183.16      196.89     10.05 o
  -6   7   6      394.88      405.66     19.34 o
  -5   7   6      721.96      679.94     30.46 o
  -4   7   6     1192.08     1140.65     40.71 o
  -3   7   6      647.71      758.26     36.33 o
  -2   7   6      938.50     1049.99     42.19 o
  -1   7   6      933.22      870.36     49.82 o
   0   7   6      439.62      426.80     34.87 o
   1   7   6      665.53      628.04     34.64 o
   2   7   6      342.54      372.09     18.57 o
   3   7   6      104.14      108.21      8.27 o
   4   7   6       63.23       68.93      7.91 o
   5   7   6       70.13       59.08      9.08 o
  -9   8   6        6.43        6.02      8.37 o
  -8   8   6        0.36       -5.00      7.14 o
  -7   8   6       18.34       23.11      6.63 o
  -6   8   6       66.74       76.73      7.45 o
  -5   8   6       64.09       67.81      7.60 o
  -4   8   6      148.36      145.20      8.27 o
  -3   8   6        4.71       21.33      6.02 o
  -2   8   6       16.04        6.94      6.17 o
  -1   8   6       81.34       86.57      5.26 o
   0   8   6      151.44      148.66      6.05 o
   1   8   6      436.67      418.63     24.72 o
   2   8   6      188.20      187.14      9.80 o
   3   8   6       77.72       60.25      8.72 o
   4   8   6       26.63       24.34      7.50 o
  -9   9   6       75.59       77.19      9.69 o
  -8   9   6      379.73      350.45     13.93 o
  -7   9   6      279.93      253.26     12.30 o
  -6   9   6      448.24      453.67     16.53 o
  -5   9   6      777.59      806.37     24.23 o
  -4   9   6      794.05      749.48     25.41 o
  -3   9   6      726.86      706.37     26.12 o
  -2   9   6      626.22      651.78     23.93 o
  -1   9   6      751.19      759.21     54.13 o
   0   9   6      455.31      440.53     41.15 o
   1   9   6      304.12      304.80     28.98 o
   2   9   6      257.90      236.27     11.89 o
   3   9   6      171.98      173.62     11.12 o
  -8  10   6        0.31        8.57      7.65 o
  -7  10   6        0.17       -7.70      7.75 o
  -6  10   6        3.37        9.44      6.89 o
  -5  10   6       81.86       90.82      8.47 o
  -4  10   6       93.35       86.43      8.27 o
  -3  10   6        7.88        6.02      6.68 o
  -2  10   6       42.82       36.22      7.75 o
  -1  10   6       40.07       45.99      5.35 o
   0  10   6       41.58       43.24      5.48 o
   1  10   6        0.03       -3.63      5.32 o
   2  10   6       23.81       21.94      7.91 o
  -7  11   6      160.26      158.52     11.73 o
  -6  11   6      319.27      317.24     12.81 o
  -5  11   6      366.68      347.04     13.11 o
  -4  11   6      455.27      495.20     14.80 o
  -3  11   6      430.62      410.30     14.23 o
  -2  11   6      360.23      316.68     13.52 o
  -1  11   6      359.01      360.81     19.67 o
   0  11   6      389.29      414.60     10.46 o
  -5  12   6      173.69      179.08     11.22 o
  -4  12   6       38.84       49.69      8.57 o
  -3  12   6       73.46       81.53      9.29 o
  -2  12   6       92.40       90.20     10.15 o
   2 -14   7       61.43       57.19      9.18 o
   3 -14   7       70.81       62.19      9.39 o
   4 -14   7       16.45       10.66      7.40 o
   0 -13   7      174.46      153.31      7.68 o
   1 -13   7      298.90      296.39      9.00 o
   2 -13   7      474.17      499.79     14.95 o
   3 -13   7      304.15      305.30     12.30 o
   4 -13   7      176.88      153.42     10.05 o
   5 -13   7      135.97      126.58      9.69 o
   6 -13   7      220.38      216.88     11.43 o
  -2 -12   7       27.91       31.48      8.83 o
  -1 -12   7       85.81       93.37     12.78 o
   0 -12   7        8.68        8.64      5.24 o
   1 -12   7        0.98       -3.28      4.89 o
   2 -12   7       12.85       11.07      6.79 o
   3 -12   7        1.10        1.73      6.79 o
   4 -12   7       11.04       23.11      6.38 o
   5 -12   7       20.49       26.79      6.53 o
   6 -12   7        0.85       -6.58      6.89 o
   7 -12   7       13.33       13.67      7.45 o
  -3 -11   7      114.27      106.99     10.31 o
  -2 -11   7      158.04      163.98     10.56 o
  -1 -11   7      618.12      622.17     13.04 o
   0 -11   7      450.21      470.07     15.66 o
   1 -11   7      246.03      232.52     10.31 o
   2 -11   7      348.51      298.26     15.82 o
   3 -11   7      410.26      405.10     18.21 o
   4 -11   7      524.36      541.22     19.59 o
   5 -11   7      295.56      287.29     13.93 o
   6 -11   7      416.54      413.41     14.13 o
   7 -11   7      183.32      175.76     10.20 o
   8 -11   7      166.29      163.01     10.66 o
  -4 -10   7       92.41       84.18     10.56 o
  -3 -10   7      172.90      158.62      9.80 o
  -2 -10   7      101.38      118.57      8.62 o
  -1 -10   7       60.37       65.46      5.64 o
   0 -10   7       54.42       64.36      4.90 o
   1 -10   7       69.72       69.29      5.84 o
   2 -10   7      134.80      138.06      7.75 o
   3 -10   7      157.84      167.50      8.27 o
   4 -10   7       54.58       61.58      6.68 o
   5 -10   7      123.12      113.01      7.96 o
   6 -10   7       58.25       48.32      7.14 o
   7 -10   7        0.04        2.86      6.28 o
   8 -10   7        4.89        7.70      6.73 o
  -5  -9   7       32.25       39.18      8.93 o
  -4  -9   7       81.45       75.97      8.67 o
  -3  -9   7      154.12      148.26      9.44 o
  -2  -9   7       80.41       98.67      7.96 o
  -1  -9   7      230.03      216.69      7.73 o
   0  -9   7      589.24      534.38     26.53 o
   1  -9   7      511.43      530.06     19.36 o
   2  -9   7      256.54      246.94     10.61 o
   3  -9   7      744.79      708.92     31.68 o
   4  -9   7     1291.88     1345.80     38.93 o
   5  -9   7      499.94      509.07     24.54 o
   6  -9   7      170.01      183.42      8.67 o
   7  -9   7       38.92       37.35      6.63 o
   8  -9   7       90.68       89.74      8.62 o
   9  -9   7      147.11      162.70     10.77 o
  -6  -8   7      110.29      103.93     10.92 o
  -5  -8   7      220.89      217.55     11.73 o
  -4  -8   7      151.48      136.58      9.34 o
  -3  -8   7      125.49      124.64      8.67 o
  -2  -8   7      248.75      251.07     13.16 o
  -1  -8   7      815.22      823.65     30.05 o
   0  -8   7     1213.70     1182.52     32.12 o
   1  -8   7      621.58      655.54     52.35 o
   2  -8   7      453.23      455.61     23.21 o
   3  -8   7      330.14      317.95     17.50 o
   4  -8   7      227.10      224.03     11.58 o
   5  -8   7      285.26      283.26     14.08 o
   6  -8   7      119.61      123.37      7.40 o
   7  -8   7      144.32      139.85      8.67 o
   8  -8   7      100.41      103.11      8.42 o
   9  -8   7       13.63        9.95      7.55 o
  -6  -7   7        5.69       -4.74      7.96 o
  -5  -7   7        2.67       -7.24      7.24 o
  -4  -7   7        0.40        3.78      6.33 o
  -3  -7   7       30.97       27.91      7.04 o
  -2  -7   7      184.88      171.02      8.47 o
  -1  -7   7      786.82      775.67     25.20 o
   0  -7   7      142.20      144.55      5.09 o
   1  -7   7        0.90        4.81      5.15 o
   2  -7   7      470.50      455.35     26.99 o
   3  -7   7      486.18      504.64     23.21 o
   4  -7   7      514.69      515.66     26.63 o
   5  -7   7      226.49      217.50     10.31 o
   6  -7   7      167.85      183.21      9.39 o
   7  -7   7      111.79      120.36      8.01 o
   8  -7   7       56.33       58.11      7.45 o
   9  -7   7       92.53       90.51      9.49 o
  -7  -6   7       59.69       52.50      9.44 o
  -6  -6   7      151.86      138.47     10.25 o
  -5  -6   7      337.45      303.06     16.17 o
  -4  -6   7      533.97      502.09     22.14 o
  -3  -6   7      549.67      616.73     29.18 o
  -2  -6   7     1412.97     1469.52     55.82 o
  -1  -6   7     1259.49     1297.08     98.09 o
   0  -6   7      943.33      979.70     36.22 o
   1  -6   7     1671.35     1803.31     47.60 o
   2  -6   7     1216.91     1147.48     55.20 o
   3  -6   7     1046.84     1111.57     48.83 o
   4  -6   7      605.08      603.51     29.34 o
   5  -6   7      975.32      953.97     37.14 o
   6  -6   7      453.15      455.50     22.45 o
   7  -6   7      221.22      222.75     10.66 o
   8  -6   7      183.17      180.10      9.95 o
   9  -6   7        3.82       -2.70      7.14 o
  -8  -5   7        5.24        1.22      8.67 o
  -7  -5   7        2.54       -8.16      8.16 o
  -6  -5   7        1.32        1.22      6.84 o
  -5  -5   7      178.45      166.27      9.44 o
  -4  -5   7      186.34      172.85      8.98 o
  -3  -5   7       84.88       75.92      7.04 o
  -2  -5   7        2.61        5.36      4.95 o
  -1  -5   7       62.95       59.89      3.71 o
   0  -5   7        0.21       -2.83      2.83 o
   1  -5   7      158.44      163.80      9.59 o
   2  -5   7      193.18      201.94     10.31 o
   3  -5   7      217.13      227.65     11.99 o
   4  -5   7        0.12        5.10      3.62 o
   5  -5   7       12.99        8.52      4.74 o
   6  -5   7       78.37       83.01      6.22 o
   7  -5   7       75.81       67.30      6.94 o
   8  -5   7       39.65       42.65      6.68 o
   9  -5   7        2.80        3.47      6.48 o
  -8  -4   7      107.09      107.60     10.87 o
  -7  -4   7      232.64      237.55     11.68 o
  -6  -4   7       34.56       32.50      6.99 o
  -5  -4   7      306.87      302.24     14.49 o
  -4  -4   7     1579.86     1587.12     55.92 o
  -3  -4   7      775.98      772.34     38.11 o
  -2  -4   7     1016.93     1110.19     53.26 o
  -1  -4   7      824.10      769.63     40.23 o
   0  -4   7     2872.90     2843.54    294.92 o
   1  -4   7     2634.60     2605.38    161.12 o
   2  -4   7     2188.16     1983.09     72.45 o
   3  -4   7     1960.47     1964.72     69.74 o
   4  -4   7      429.29      395.71     21.73 o
   5  -4   7     1491.46     1336.36     47.45 o
   6  -4   7      736.02      724.07     29.08 o
   7  -4   7      156.99      159.90      8.27 o
   8  -4   7       93.31       98.77      8.01 o
   9  -4   7       69.70       94.34      8.62 o
  -8  -3   7       30.21       55.71      8.47 o
  -7  -3   7      205.15      206.12     11.17 o
  -6  -3   7      543.40      512.44     24.85 o
  -5  -3   7      142.81      146.63      8.01 o
  -4  -3   7        7.79       -0.31      5.77 o
  -3  -3   7      167.84      192.40      9.80 o
  -2  -3   7      201.07      215.66     12.86 o
  -1  -3   7      743.52      665.24     47.73 o
   0  -3   7      364.97      367.65     14.49 o
   1  -3   7      347.68      335.26     24.13 o
   2  -3   7      209.17      221.48      7.86 o
   3  -3   7       44.82       47.60      4.08 o
   4  -3   7      315.80      253.36     15.56 o
   5  -3   7       74.56       70.66      5.87 o
   6  -3   7        5.31        0.51      4.85 o
   7  -3   7        7.11       -2.40      5.36 o
   8  -3   7        0.67       -4.44      6.07 o
   9  -3   7       10.71       -2.19      7.55 o
  -9  -2   7       14.79       29.49      8.67 o
  -8  -2   7       16.11       20.66      7.75 o
  -7  -2   7      228.19      220.56     11.12 o
  -6  -2   7      329.64      382.85     18.98 o
  -5  -2   7      161.24      156.17      7.96 o
  -4  -2   7      252.52      251.37     11.22 o
  -3  -2   7      848.14      889.68     45.31 o
  -2  -2   7     1397.64     1363.55     65.05 o
  -1  -2   7     1319.56     1360.91    140.07 o
   0  -2   7     2257.48     2258.80    191.32 o
   1  -2   7     2947.46     3012.44    273.26 o
   2  -2   7     2069.90     1914.21     69.49 o
   3  -2   7      986.81      994.94     43.57 o
   4  -2   7      981.70      948.61     45.05 o
   5  -2   7      612.57      537.85     26.07 o
   6  -2   7      345.09      315.45     17.55 o
   7  -2   7      138.41      140.66      8.47 o
   8  -2   7       87.99       94.44      7.91 o
   9  -2   7      148.43      152.45     11.07 o
  -9  -1   7       57.81       58.67      9.69 o
  -8  -1   7      198.39      171.89     10.97 o
  -7  -1   7      160.00      155.87      9.13 o
  -6  -1   7      230.48      241.83     12.14 o
  -5  -1   7      324.61      322.44     17.50 o
  -4  -1   7     1015.49     1059.32     47.70 o
  -3  -1   7     2626.13     2579.96     86.58 o
  -2  -1   7     1642.65     1601.15     68.72 o
  -1  -1   7     1055.36     1133.94    156.66 o
   0  -1   7      196.06      160.83      8.65 o
   1  -1   7      734.45      701.48     56.81 o
   2  -1   7      767.00      819.89     40.66 o
   3  -1   7      274.21      234.84     13.88 o
   4  -1   7      733.76      705.91     35.82 o
   5  -1   7      289.36      298.01     14.44 o
   6  -1   7      109.74      105.05      7.14 o
   7  -1   7       67.82       59.08      7.35 o
   8  -1   7       16.85       26.22      6.79 o
  -9   0   7        8.80        4.03      8.06 o
  -8   0   7        6.07        8.37      7.24 o
  -7   0   7        4.52        8.52      6.12 o
  -6   0   7       27.22       12.09      6.02 o
  -5   0   7       94.45       96.43      6.58 o
  -4   0   7      324.89      320.30     15.25 o
  -3   0   7        7.76        9.23      4.34 o
  -2   0   7      761.52      741.98     40.82 o
  -1   0   7     3843.85     3940.76    331.02 o
   0   0   7      383.18      352.52     40.18 o
   1   0   7      263.09      249.29     20.71 o
   2   0   7      987.80      868.36     42.04 o
   3   0   7      897.53      817.79     38.57 o
   4   0   7      613.95      583.36     27.81 o
   5   0   7      165.71      164.13      9.03 o
   6   0   7      213.59      201.02     12.45 o
   7   0   7      142.85      138.11      8.88 o
   8   0   7       92.59      119.69      9.08 o
  -9   1   7      135.66      115.00     10.61 o
  -8   1   7      262.56      293.52     13.67 o
  -7   1   7      264.59      236.58     10.61 o
  -6   1   7      754.97      703.20     33.37 o
  -5   1   7     1818.93     1802.63     60.71 o
  -4   1   7      431.91      442.29     21.73 o
  -3   1   7      668.78      692.80     31.84 o
  -2   1   7     1578.39     1496.61     71.63 o
  -1   1   7     2841.40     2501.90    167.42 o
   0   1   7     2188.43     2221.72    113.24 o
   1   1   7     2235.48     2277.68    122.52 o
   2   1   7     2494.72     2306.45     75.61 o
   3   1   7      472.09      464.74     24.54 o
   4   1   7      502.76      474.18     21.02 o
   5   1   7      426.19      391.12     21.22 o
   6   1   7       77.18       79.85      6.99 o
   7   1   7      101.40       99.79      7.91 o
   8   1   7       46.67       48.83      8.16 o
 -10   2   7        1.02       13.21      8.32 o
  -9   2   7        6.91       20.56      7.24 o
  -8   2   7       19.62       17.30      7.35 o
  -7   2   7      122.37      102.80      7.75 o
  -6   2   7       18.22       22.35      6.17 o
  -5   2   7        9.49       -1.94      5.31 o
  -4   2   7       21.23       23.01      4.69 o
  -3   2   7       82.55       91.63      6.68 o
  -2   2   7       94.04       93.47      5.51 o
  -1   2   7      197.13      184.35     22.47 o
   0   2   7      176.63      173.15     11.12 o
   1   2   7        2.58        1.64      2.51 o
   2   2   7       45.45       52.96      4.59 o
   3   2   7       20.21        5.41      4.74 o
   4   2   7      295.97      265.66     13.27 o
   5   2   7      135.65      129.54      7.45 o
   6   2   7       17.00       22.81      6.12 o
   7   2   7       43.36       41.79      7.86 o
 -10   3   7       55.44       55.61     10.10 o
  -9   3   7        9.41        4.54      7.96 o
  -8   3   7      290.34      298.06     14.18 o
  -7   3   7      544.08      583.61     25.92 o
  -6   3   7      753.11      669.07     31.43 o
  -5   3   7     1013.28      912.84     43.01 o
  -4   3   7      481.06      542.19     25.46 o
  -3   3   7     1028.10     1109.73     52.09 o
  -2   3   7     1967.49     1941.40     75.87 o
  -1   3   7     3734.60     3798.63    409.20 o
   0   3   7     2177.55     2253.39    223.52 o
   1   3   7      815.52      877.49    119.39 o
   2   3   7     1109.15      983.92     46.33 o
   3   3   7     1174.00     1028.51     40.61 o
   4   3   7      605.08      542.24     25.31 o
   5   3   7      262.68      242.19     14.34 o
   6   3   7      172.64      176.27      9.80 o
   7   3   7       87.36       90.82      9.69 o
 -10   4   7       42.84       44.08      9.64 o
  -9   4   7      248.52      234.84     11.73 o
  -8   4   7        6.34        5.00      6.99 o
  -7   4   7        4.06        6.73      6.43 o
  -6   4   7      267.80      260.00     12.14 o
  -5   4   7      294.47      265.00     12.24 o
  -4   4   7      179.75      248.06     12.19 o
  -3   4   7       35.86       47.60      5.56 o
  -2   4   7      480.63      488.87     24.39 o
  -1   4   7        5.83        5.91      3.11 o
   0   4   7       45.30       38.82      3.53 o
   1   4   7      200.91      230.03     22.02 o
   2   4   7       23.72       22.86      5.20 o
   3   4   7       25.56       11.94      5.46 o
   4   4   7        8.46       -0.20      5.51 o
   5   4   7        4.51        6.58      5.87 o
   6   4   7        6.16        3.42      7.09 o
 -10   5   7       21.20       10.77      9.34 o
  -9   5   7      141.92      150.20     10.71 o
  -8   5   7      180.47      154.84      9.74 o
  -7   5   7      242.74      216.27     11.02 o
  -6   5   7      289.64      308.11     17.19 o
  -5   5   7      128.55      160.10      7.81 o
  -4   5   7      353.24      311.73     17.50 o
  -3   5   7     1033.10     1049.37     49.54 o
  -2   5   7     2435.74     2410.53     72.60 o
  -1   5   7     1113.92     1117.54     68.65 o
   0   5   7     1147.79     1070.48     77.68 o
   1   5   7     1493.93     1454.97    148.29 o
   2   5   7      398.70      383.77     20.71 o
   3   5   7      432.48      446.63     20.00 o
   4   5   7      208.42      226.43      9.59 o
   5   5   7      227.24      250.25     10.82 o
   6   5   7      156.45      159.54     10.71 o
  -9   6   7      138.32      147.70     10.41 o
  -8   6   7      130.30      115.92      9.23 o
  -7   6   7      241.38      250.25     11.07 o
  -6   6   7      429.43      497.19     22.65 o
  -5   6   7      788.49      734.48     30.97 o
  -4   6   7      730.69      714.53     34.64 o
  -3   6   7      103.61      127.35      7.75 o
  -2   6   7       56.01       67.45      6.38 o
  -1   6   7      306.03      290.11     11.99 o
   0   6   7      770.83      753.54     37.63 o
   1   6   7      493.58      503.55     56.27 o
   2   6   7      128.12      118.06      7.86 o
   3   6   7       43.83       47.35      6.43 o
   4   6   7       73.49       75.61      7.45 o
   5   6   7       30.50       31.02      7.91 o
  -9   7   7       21.66        6.79      8.72 o
  -8   7   7       46.07       58.57      7.91 o
  -7   7   7       34.13       32.24      7.35 o
  -6   7   7        0.96        5.56      5.97 o
  -5   7   7      217.78      218.06     11.48 o
  -4   7   7      913.28      929.27     33.72 o
  -3   7   7      380.26      367.24     18.83 o
  -2   7   7      332.96      320.61     16.33 o
  -1   7   7      122.48      128.09      8.42 o
   0   7   7      356.39      343.82     14.18 o
   1   7   7      496.68      490.49     59.23 o
   2   7   7      199.62      188.62      9.54 o
   3   7   7      203.12      193.16      9.95 o
   4   7   7      175.72      170.56     10.77 o
  -9   8   7      181.97      168.47     11.73 o
  -8   8   7      316.63      312.39     12.86 o
  -7   8   7      254.60      239.28     11.22 o
  -6   8   7      366.45      326.48     16.12 o
  -5   8   7      279.51      310.56     16.73 o
  -4   8   7      357.96      388.06     19.39 o
  -3   8   7      676.19      608.56     25.82 o
  -2   8   7      756.53      829.63     28.37 o
  -1   8   7      831.70      853.89     79.49 o
   0   8   7      501.15      489.71     16.40 o
   1   8   7      334.40      341.75     19.49 o
   2   8   7      129.05      104.95      8.93 o
   3   8   7       74.25       71.02      8.62 o
  -8   9   7        0.46       -7.19      7.91 o
  -7   9   7       30.73       29.23      8.42 o
  -6   9   7        0.10       -6.73      6.73 o
  -5   9   7       11.32       21.53      6.79 o
  -4   9   7       28.61       27.35      7.45 o
  -3   9   7       28.80       40.66      7.60 o
  -2   9   7      138.66      124.34      9.39 o
  -1   9   7       40.34       37.87      4.95 o
   0   9   7        6.02        6.90      4.63 o
   1   9   7      168.65      171.09     13.01 o
   2   9   7       70.96       89.95      8.57 o
  -7  10   7      431.57      431.07     14.95 o
  -6  10   7      300.32      293.77     12.35 o
  -5  10   7      139.57      136.27      9.44 o
  -4  10   7      222.00      217.60     11.07 o
  -3  10   7      614.47      678.92     17.91 o
  -2  10   7      591.91      589.48     16.33 o
  -1  10   7      522.74      505.13     26.76 o
   0  10   7      432.44      442.46     34.87 o
   1  10   7      173.61      180.13      8.01 o
  -6  11   7       54.70       53.11      9.03 o
  -5  11   7       55.06       68.11      8.67 o
  -4  11   7        0.43       -4.13      7.55 o
  -3  11   7       10.23        5.92      7.96 o
  -2  11   7        1.26       -2.09      7.86 o
  -1  11   7        0.01        5.13      8.19 o
   0 -13   8       83.59       87.84      6.62 o
   1 -13   8        0.08       10.54      5.21 o
   2 -13   8       11.32        6.33      7.70 o
   3 -13   8        4.28        0.82      6.73 o
   4 -13   8       90.28       81.53      8.93 o
   5 -13   8       44.10       52.50      7.75 o
   6 -13   8       38.53       44.59      8.21 o
  -2 -12   8      183.19      162.96     12.04 o
  -1 -12   8      287.08      264.71     12.96 o
   0 -12   8      224.90      257.04     10.25 o
   1 -12   8      486.59      485.09     13.19 o
   2 -12   8      381.78      345.81     13.57 o
   3 -12   8      294.29      310.56     12.50 o
   4 -12   8      174.31      194.74      9.44 o
   5 -12   8      160.01      148.42     10.00 o
   6 -12   8      136.61      139.44      9.59 o
   7 -12   8       75.27       61.58      9.03 o
  -3 -11   8       57.34       58.37     10.10 o
  -2 -11   8       23.53       39.64      7.65 o
  -1 -11   8       23.21       23.03      5.59 o
   0 -11   8       57.85       61.71      5.79 o
   1 -11   8        2.62        1.52      8.42 o
   2 -11   8        5.06       -0.71      6.02 o
   3 -11   8        3.46        0.92      5.77 o
   4 -11   8        2.43       -4.49      5.92 o
   5 -11   8        0.00       -0.46      6.17 o
   6 -11   8        1.05        9.54      6.12 o
   7 -11   8       16.17       17.09      7.40 o
  -4 -10   8      209.09      205.92     12.40 o
  -3 -10   8      146.08      148.67     10.41 o
  -2 -10   8      234.04      246.58     12.45 o
  -1 -10   8      461.95      466.84     18.85 o
   0 -10   8      256.82      247.89      8.70 o
   1 -10   8      150.30      153.62      5.91 o
   2 -10   8      424.75      430.35     20.00 o
   3 -10   8      773.75      764.58     26.28 o
   4 -10   8      334.39      349.18     17.24 o
   5 -10   8      217.65      211.94     10.56 o
   6 -10   8      317.04      319.18     13.57 o
   7 -10   8      307.20      312.75     11.84 o
   8 -10   8      146.90      152.29     10.36 o
  -5  -9   8       99.90       92.29     10.25 o
  -4  -9   8       77.57       79.74      9.34 o
  -3  -9   8      115.44      110.92      9.39 o
  -2  -9   8      200.28      204.44     10.05 o
  -1  -9   8      195.78      200.19      8.01 o
   0  -9   8      185.25      197.04     10.41 o
   1  -9   8      233.31      228.88      9.90 o
   2  -9   8      166.06      167.55      8.01 o
   3  -9   8      125.47      127.70      7.70 o
   4  -9   8      476.86      517.03     22.04 o
   5  -9   8      163.97      156.12      8.37 o
   6  -9   8       37.57       30.97      6.38 o
   7  -9   8        3.92        0.26      6.17 o
   8  -9   8       14.15       22.45      7.14 o
  -6  -8   8        9.05       23.67      8.78 o
  -5  -8   8       14.98       12.81      8.27 o
  -4  -8   8      130.28      114.28      9.49 o
  -3  -8   8      161.63      169.49      9.18 o
  -2  -8   8       75.53       84.90      7.75 o
  -1  -8   8      272.15      288.74     10.14 o
   0  -8   8      203.28      183.35      6.30 o
   1  -8   8      375.70      335.75     19.49 o
   2  -8   8      734.79      711.37     34.74 o
   3  -8   8      549.08      539.02     27.81 o
   4  -8   8      381.36      383.77     19.03 o
   5  -8   8      234.99      234.18     10.46 o
   6  -8   8      111.46      122.35      7.45 o
   7  -8   8       96.70       97.19      7.81 o
   8  -8   8      164.46      167.29     10.15 o
  -6  -7   8      102.21      105.00      9.85 o
  -5  -7   8      137.38      122.70      9.80 o
  -4  -7   8      172.69      169.28      9.59 o
  -3  -7   8      384.31      395.25     21.22 o
  -2  -7   8     1041.68     1082.33     39.74 o
  -1  -7   8      981.97      900.71     41.89 o
   0  -7   8     1002.09      961.51     96.33 o
   1  -7   8      364.73      370.75     19.44 o
   2  -7   8      593.85      624.33     32.14 o
   3  -7   8      605.06      601.52     27.55 o
   4  -7   8      206.57      228.87     10.82 o
   5  -7   8      312.63      298.16     13.01 o
   6  -7   8      146.82      146.99      8.01 o
   7  -7   8      211.45      219.18     10.66 o
   8  -7   8       54.87       59.49      7.60 o
   9  -7   8        6.11       -6.48      7.24 o
  -7  -6   8        9.84        4.23      8.52 o
  -6  -6   8       15.29       23.98      7.60 o
  -5  -6   8       19.42       -1.43      7.60 o
  -4  -6   8        5.69       -3.62      6.58 o
  -3  -6   8      211.78      209.13     10.25 o
  -2  -6   8      104.02       85.61      7.19 o
  -1  -6   8       53.09       73.96      7.40 o
   0  -6   8       14.73       23.52      3.49 o
   1  -6   8      307.32      325.68     20.59 o
   2  -6   8      252.61      250.71     10.66 o
   3  -6   8      198.08      181.94     11.38 o
   4  -6   8      152.51      155.36      7.04 o
   5  -6   8      297.02      256.58     15.46 o
   6  -6   8       79.19       82.65      6.73 o
   7  -6   8       98.57      115.92      8.06 o
   8  -6   8       44.23       52.19      7.19 o
   9  -6   8       19.78        9.54      7.35 o
  -7  -5   8       66.55       73.83      9.29 o
  -6  -5   8       68.95       81.53      8.57 o
  -5  -5   8      605.22      535.40     23.83 o
  -4  -5   8      700.39      652.13     31.43 o
  -3  -5   8     1066.97     1049.83     45.76 o
  -2  -5   8     1230.45     1289.27     54.44 o
  -1  -5   8      409.67      421.25     16.84 o
   0  -5   8     1148.28     1181.80    108.34 o
   1  -5   8     2570.52     2621.24    225.92 o
   2  -5   8     2197.50     2101.96     71.89 o
   3  -5   8      155.76      153.42      8.88 o
   4  -5   8      312.08      321.88     15.00 o
   5  -5   8     1045.35      982.59     36.94 o
   6  -5   8      495.28      471.78     22.60 o
   7  -5   8      202.21      213.87      9.18 o
   8  -5   8       52.81       54.13      7.14 o
   9  -5   8       41.05       53.67      8.27 o
  -8  -4   8        5.95        4.80      8.42 o
  -7  -4   8       22.80       31.84      7.65 o
  -6  -4   8       68.28       86.22      7.96 o
  -5  -4   8        0.35       -2.04      6.53 o
  -4  -4   8      164.68      149.54      8.52 o
  -3  -4   8      325.19      327.34     19.34 o
  -2  -4   8        2.99       21.58      5.26 o
  -1  -4   8        0.14        1.06      2.78 o
   0  -4   8       32.48       29.89      3.15 o
   1  -4   8        8.98        4.21      2.68 o
   2  -4   8       95.12       93.83      5.41 o
   3  -4   8      265.99      267.65      9.34 o
   4  -4   8      216.58      220.76      9.54 o
   5  -4   8      330.50      317.95     18.42 o
   6  -4   8       70.82       71.22      6.63 o
   7  -4   8       38.97       45.25      6.48 o
   8  -4   8        3.04       -1.94      6.22 o
   9  -4   8        3.25       -7.60      7.60 o
  -8  -3   8       38.53       49.03      9.49 o
  -7  -3   8       61.80       64.95      8.62 o
  -6  -3   8      174.35      149.84      9.80 o
  -5  -3   8      732.47      775.04     34.64 o
  -4  -3   8     1415.53     1480.75     53.42 o
  -3  -3   8      869.52      824.63     43.88 o
  -2  -3   8      415.38      407.09     21.38 o
  -1  -3   8      979.58     1066.48    110.79 o
   0  -3   8     1823.70     1868.13    216.81 o
   1  -3   8     2996.55     2942.12    171.38 o
   2  -3   8     1173.83     1096.92     52.40 o
   3  -3   8     1079.74     1035.50     47.96 o
   4  -3   8     1191.87     1125.19     45.51 o
   5  -3   8      360.60      340.51     18.57 o
   6  -3   8      387.14      417.75     18.01 o
   7  -3   8      151.88      151.94      8.52 o
   8  -3   8      144.62      161.78      9.59 o
  -8  -2   8      131.72      127.35     11.17 o
  -7  -2   8      192.40      191.68     10.31 o
  -6  -2   8      153.07      141.12      8.98 o
  -5  -2   8        0.83        6.22      5.77 o
  -4  -2   8       32.49       25.87      5.97 o
  -3  -2   8     1210.55     1147.48     54.18 o
  -2  -2   8     2728.91     2659.96     89.54 o
  -1  -2   8      423.85      439.39     49.46 o
   0  -2   8       10.13        8.45      2.35 o
   1  -2   8     1346.45     1381.37    107.83 o
   2  -2   8      255.71      248.52     13.32 o
   3  -2   8        9.30        7.19      4.18 o
   4  -2   8       44.89       42.35      4.90 o
   5  -2   8       72.52       80.51      5.77 o
   6  -2   8        2.43        9.54      4.74 o
   7  -2   8        1.46        0.87      5.36 o
   8  -2   8       12.05       10.25      7.04 o
  -9  -1   8       15.46        0.31      9.13 o
  -8  -1   8       14.20       14.44      7.86 o
  -7  -1   8       87.60      102.19      8.62 o
  -6  -1   8      208.28      217.04     10.66 o
  -5  -1   8      233.87      204.74      8.67 o
  -4  -1   8      451.19      442.90     22.55 o
  -3  -1   8      364.46      359.13     19.03 o
  -2  -1   8     1033.45     1118.30     54.28 o
  -1  -1   8     1870.78     1772.59    144.79 o
   0  -1   8      481.85      440.06     20.25 o
   1  -1   8      634.75      731.65     89.31 o
   2  -1   8      892.85      798.56     41.79 o
   3  -1   8     1575.08     1421.21     53.26 o
   4  -1   8      770.59      773.46     33.83 o
   5  -1   8      171.91      180.51      8.62 o
   6  -1   8      153.18      167.09      8.47 o
   7  -1   8      152.80      170.92      9.18 o
   8  -1   8      195.28      210.71     11.22 o
  -9   0   8       73.44       69.18     10.20 o
  -8   0   8      106.67      112.09      9.44 o
  -7   0   8      111.13      141.89      8.67 o
  -6   0   8      653.54      579.12     28.52 o
  -5   0   8      822.91      825.14     38.32 o
  -4   0   8      751.05      765.70     38.57 o
  -3   0   8     1600.87     1647.22     66.53 o
  -2   0   8     1117.22     1159.78     56.89 o
  -1   0   8     2044.54     1975.13    176.71 o
   0   0   8     1028.22      951.33     33.96 o
   1   0   8       75.66       62.66      9.46 o
   2   0   8      474.23      453.82     22.55 o
   3   0   8      908.91      947.13     42.60 o
   4   0   8      731.65      667.49     31.38 o
   5   0   8      120.81      105.00      7.14 o
   6   0   8       60.61       55.15      6.53 o
   7   0   8       46.41       49.34      7.40 o
   8   0   8        0.93       -7.45      7.45 o
  -9   1   8        2.29        8.11      8.37 o
  -8   1   8        5.17       -2.35      7.40 o
  -7   1   8        5.39        7.09      6.38 o
  -6   1   8      118.02      124.74      7.91 o
  -5   1   8       41.20       46.73      6.12 o
  -4   1   8        8.01       10.25      5.05 o
  -3   1   8      156.20      200.61     10.00 o
  -2   1   8      785.13      835.75     41.73 o
  -1   1   8      990.40     1015.79    113.54 o
   0   1   8        0.90        4.18      2.63 o
   1   1   8      188.34      165.93     20.48 o
   2   1   8      332.45      342.34     15.51 o
   3   1   8      284.00      289.54     15.15 o
   4   1   8      761.17      707.24     29.95 o
   5   1   8       87.18       91.68      7.14 o
   6   1   8       41.57       46.53      6.79 o
   7   1   8       78.69       87.50      8.27 o
  -9   2   8       71.79       64.23      9.85 o
  -8   2   8      182.97      160.51      9.85 o
  -7   2   8      207.18      227.04     10.00 o
  -6   2   8      620.04      603.67     29.13 o
  -5   2   8     1163.59     1043.25     43.21 o
  -4   2   8     1173.69     1125.39     47.55 o
  -3   2   8      867.72      993.92     44.44 o
  -2   2   8     2019.29     2158.19     77.96 o
  -1   2   8     2498.60     2420.06    348.46 o
   0   2   8     1372.86     1358.49     61.38 o
   1   2   8      881.13      926.52     90.66 o
   2   2   8      986.15      920.29     40.36 o
   3   2   8      709.01      651.22     32.04 o
   4   2   8      209.44      213.47      9.03 o
   5   2   8      226.76      226.22     10.97 o
   6   2   8      177.39      180.00      9.80 o
   7   2   8      123.41      145.05     10.15 o
  -9   3   8       57.82       51.94      9.44 o
  -8   3   8        0.31       -4.80      7.30 o
  -7   3   8       52.91       70.15      7.35 o
  -6   3   8        2.15        7.65      6.12 o
  -5   3   8        0.98        7.30      5.66 o
  -4   3   8        8.63       10.71      4.95 o
  -3   3   8       27.89       34.80      5.56 o
  -2   3   8        9.79        0.87      5.00 o
  -1   3   8       32.16       33.33      3.28 o
   0   3   8      217.12      207.95     17.09 o
   1   3   8       30.40       29.33      3.38 o
   2   3   8      174.51      182.29      8.32 o
   3   3   8        8.61        9.74      5.05 o
   4   3   8       29.52       23.78      5.56 o
   5   3   8       66.11       76.58      7.30 o
   6   3   8       40.01       46.22      7.40 o
  -9   4   8      121.92      133.57     10.87 o
  -8   4   8      141.38      145.00      9.44 o
  -7   4   8      316.54      278.26     14.34 o
  -6   4   8      315.78      309.18     16.17 o
  -5   4   8      975.95     1024.78     38.06 o
  -4   4   8     1576.46     1670.49     51.63 o
  -3   4   8     1548.60     1494.37     55.76 o
  -2   4   8      591.68      661.83     35.15 o
  -1   4   8       40.53       43.40      3.66 o
   0   4   8     2251.40     2247.94    183.72 o
   1   4   8     1883.53     1918.44    132.17 o
   2   4   8      817.60      806.83     32.60 o
   3   4   8      483.21      496.57     22.09 o
   4   4   8      176.80      172.50      8.67 o
   5   4   8      231.79      235.66     10.92 o
   6   4   8       98.33      119.44      9.29 o
  -9   5   8       74.42       58.62     10.10 o
  -8   5   8       34.82       31.89      8.11 o
  -7   5   8       27.51       25.25      6.89 o
  -6   5   8      126.74      140.30      8.01 o
  -5   5   8      272.76      286.68     14.90 o
  -4   5   8      179.28      177.34     10.36 o
  -3   5   8      453.58      408.16     23.72 o
  -2   5   8     1042.90     1096.26     44.13 o
  -1   5   8      336.60      301.97     29.39 o
   0   5   8      124.84      137.35      5.21 o
   1   5   8       19.56       26.56      4.09 o
   2   5   8       86.22       80.56      7.04 o
   3   5   8       70.86       72.40      7.14 o
   4   5   8       37.91       39.49      6.84 o
   5   5   8        3.04        9.85      6.94 o
  -9   6   8       86.77       77.04     10.00 o
  -8   6   8       41.49       50.46      7.60 o
  -7   6   8       54.90       63.62      8.27 o
  -6   6   8      109.16      104.39      7.91 o
  -5   6   8      475.85      421.32     20.56 o
  -4   6   8      645.62      739.38     31.07 o
  -3   6   8     1018.27     1084.73     38.37 o
  -2   6   8      759.30      720.70     33.11 o
  -1   6   8      168.89      175.79     18.88 o
   0   6   8      523.75      510.44     17.14 o
   1   6   8      555.02      559.00     31.66 o
   2   6   8      364.20      363.52     17.55 o
   3   6   8      255.84      228.52     10.56 o
   4   6   8      201.20      204.23     10.66 o
  -9   7   8      140.93      154.84     11.17 o
  -8   7   8      266.16      270.40     12.45 o
  -7   7   8      260.38      270.40     13.06 o
  -6   7   8      249.40      203.93     10.66 o
  -5   7   8      175.90      182.29      9.39 o
  -4   7   8      687.80      763.25     28.11 o
  -3   7   8      611.13      635.40     26.79 o
  -2   7   8      210.73      197.96     10.25 o
  -1   7   8      390.50      376.04     24.08 o
   0   7   8      340.12      351.48     24.03 o
   1   7   8      222.41      216.11     12.88 o
   2   7   8       66.39       52.91      7.81 o
   3   7   8      112.82      101.53      9.34 o
   4   7   8       70.59       83.83      9.03 o
  -8   8   8       13.72       20.82      8.01 o
  -7   8   8       37.59       32.40      8.52 o
  -6   8   8       90.53      104.85      8.78 o
  -5   8   8      100.04       96.94      8.57 o
  -4   8   8       97.83       88.77      8.16 o
  -3   8   8       88.89       84.69      8.62 o
  -2   8   8      182.89      231.32     10.97 o
  -1   8   8       52.20       50.39      6.99 o
   0   8   8       97.36       93.08      7.45 o
   1   8   8      272.08      273.02      8.70 o
   2   8   8      157.20      139.69     10.31 o
   3   8   8      167.83      179.08     11.22 o
  -8   9   8      100.38       77.35     10.31 o
  -7   9   8      249.23      253.21     12.55 o
  -6   9   8      415.18      412.49     14.03 o
  -5   9   8      546.91      535.91     16.38 o
  -4   9   8      623.96      588.87     18.32 o
  -3   9   8      400.61      414.43     15.77 o
  -2   9   8      153.75      162.91      9.74 o
  -1   9   8      493.22      466.82     47.78 o
   0   9   8      407.23      408.38     36.15 o
   1   9   8      172.88      167.97     17.02 o
  -7  10   8        0.04        9.54      8.01 o
  -6  10   8        2.96       10.97      7.75 o
  -5  10   8       13.17       26.17      7.96 o
  -4  10   8        6.06        4.34      7.96 o
  -3  10   8       41.57       48.88      8.57 o
  -2  10   8        1.65        0.26      7.35 o
  -1  10   8       82.15       93.41     12.75 o
   0  10   8       50.84       59.92      6.20 o
  -5  11   8      146.28      144.03     11.53 o
  -4  11   8      126.31      115.36     10.51 o
  -3  11   8      487.71      476.37     16.17 o
  -2  11   8      322.49      332.09     14.18 o
   1 -13   9      138.59      110.37     17.40 o
   2 -13   9      203.77      178.42     11.22 o
   3 -13   9      312.87      334.59     13.27 o
   4 -13   9      229.94      263.11     12.09 o
   5 -13   9      143.79      151.12     10.15 o
  -1 -12   9        0.07        1.84      8.09 o
   0 -12   9        0.04        0.29      5.30 o
   1 -12   9        0.07        2.14      7.04 o
   2 -12   9        0.65       -4.08      7.14 o
   3 -12   9       45.70       40.36      7.81 o
   4 -12   9       39.53       30.82      7.60 o
   5 -12   9       33.96       34.29      7.40 o
   6 -12   9        0.24       -2.81      6.99 o
  -3 -11   9      102.03      100.76     10.71 o
  -2 -11   9      218.87      234.64     12.70 o
  -1 -11   9      338.63      347.58      9.39 o
   0 -11   9      308.62      314.04     14.54 o
   1 -11   9      305.94      286.38      9.72 o
   2 -11   9      434.85      400.86     15.66 o
   3 -11   9      266.47      271.88     12.86 o
   4 -11   9      211.20      225.51     11.38 o
   5 -11   9      236.86      244.79     10.92 o
   6 -11   9      160.90      180.35     10.05 o
   7 -11   9      141.73      139.69     10.56 o
  -4 -10   9       57.24       73.93      9.69 o
  -3 -10   9       31.52       43.42      8.78 o
  -2 -10   9       37.58       23.01      8.32 o
  -1 -10   9       65.18      104.37      9.57 o
   0 -10   9       22.30       29.61      4.98 o
   1 -10   9        3.91        9.62      5.28 o
   2 -10   9        5.34        4.69      5.31 o
   3 -10   9       19.12       18.01      6.07 o
   4 -10   9       72.43       83.21      7.75 o
   5 -10   9        7.67       -2.09      6.28 o
   6 -10   9       12.45       13.62      6.12 o
   7 -10   9       10.89       11.48      7.24 o
  -5  -9   9       80.20       94.08     10.05 o
  -4  -9   9      105.50      113.62      9.95 o
  -3  -9   9       95.11       88.67      9.64 o
  -2  -9   9      177.06      165.35     10.00 o
  -1  -9   9      262.21      269.60     12.17 o
   0  -9   9      280.44      258.36     13.06 o
   1  -9   9      466.26      449.75     15.67 o
   2  -9   9      460.80      434.43     19.34 o
   3  -9   9      444.93      473.57     22.24 o
   4  -9   9      524.50      544.48     21.53 o
   5  -9   9      322.54      317.60     15.25 o
   6  -9   9      257.19      268.62     12.55 o
   7  -9   9      178.90      178.67     10.46 o
   8  -9   9       38.43       50.15      7.96 o
  -5  -8   9      123.78      116.43     10.71 o
  -4  -8   9      154.21      140.36     10.36 o
  -3  -8   9      207.61      210.35     10.87 o
  -2  -8   9       23.77       34.95      6.68 o
  -1  -8   9       62.12       78.90      9.26 o
   0  -8   9      770.85      707.61     46.40 o
   1  -8   9      626.45      583.37     20.06 o
   2  -8   9      307.38      313.06     15.31 o
   3  -8   9      116.32      118.77      7.09 o
   4  -8   9      154.65      161.38      8.72 o
   5  -8   9       42.02       46.94      5.97 o
   6  -8   9       23.90       15.82      6.33 o
   7  -8   9       79.70       92.70      7.60 o
   8  -8   9       18.46       10.71      7.40 o
  -6  -7   9        3.59        6.28      8.32 o
  -5  -7   9        6.23        6.58      7.60 o
  -4  -7   9       33.45       41.17      7.70 o
  -3  -7   9      127.66      128.67      8.88 o
  -2  -7   9      121.41      136.32      8.52 o
  -1  -7   9      139.79      143.07     11.45 o
   0  -7   9      542.78      467.43     27.47 o
   1  -7   9      570.68      512.27     20.27 o
   2  -7   9      407.09      394.89     18.78 o
   3  -7   9       25.79       34.34      4.74 o
   4  -7   9      192.50      175.00      9.80 o
   5  -7   9      446.34      447.39     21.17 o
   6  -7   9      224.80      234.95     12.55 o
   7  -7   9      183.06      206.27     10.25 o
   8  -7   9       20.89       13.11      7.24 o
  -7  -6   9       53.52       62.45      9.90 o
  -6  -6   9      116.60      108.26     10.00 o
  -5  -6   9      287.58      267.60     13.16 o
  -4  -6   9      195.71      215.76     11.07 o
  -3  -6   9      443.06      424.89     18.62 o
  -2  -6   9      598.62      601.98     28.11 o
  -1  -6   9      609.58      617.55     21.57 o
   0  -6   9      875.87      918.94     63.62 o
   1  -6   9     1536.59     1509.23     38.12 o
   2  -6   9      651.12      625.60     30.20 o
   3  -6   9      160.66      150.61      7.19 o
   4  -6   9      505.60      489.53     24.69 o
   5  -6   9      427.69      402.85     20.25 o
   6  -6   9      226.40      215.41     12.91 o
   7  -6   9       57.06       47.65      7.50 o
   8  -6   9       69.55       80.76      7.96 o
  -7  -5   9        6.05       10.82      8.57 o
  -6  -5   9        4.94        3.67      7.55 o
  -5  -5   9       24.81       23.37      6.99 o
  -4  -5   9       12.38       19.39      6.73 o
  -3  -5   9        7.27       11.53      6.12 o
  -2  -5   9        3.13       -3.11      5.77 o
  -1  -5   9      139.16      131.03      6.17 o
   0  -5   9      139.29      128.68      4.68 o
   1  -5   9      108.35      114.72      7.75 o
   2  -5   9      282.08      293.16     13.32 o
   3  -5   9        3.97        6.79      4.29 o
   4  -5   9      210.29      193.26     10.41 o
   5  -5   9      144.63      138.93      7.81 o
   6  -5   9       11.02       16.22      5.15 o
   7  -5   9       29.50       23.26      6.73 o
   8  -5   9       30.87       45.97      7.09 o
  -8  -4   9       31.23       23.72      9.54 o
  -7  -4   9      171.17      163.52     11.53 o
  -6  -4   9      276.47      269.44     12.96 o
  -5  -4   9      167.01      150.71      9.49 o
  -4  -4   9      377.95      365.35     16.53 o
  -3  -4   9      528.68      552.44     27.09 o
  -2  -4   9     1312.53     1293.50     54.85 o
  -1  -4   9     1515.11     1458.79    128.37 o
   0  -4   9     1095.34     1074.68    115.36 o
   1  -4   9     1093.68     1102.13     56.27 o
   2  -4   9      877.79      912.03     43.37 o
   3  -4   9     1653.55     1569.67     51.43 o
   4  -4   9      435.92      437.03     21.43 o
   5  -4   9      402.83      401.83     19.85 o
   6  -4   9      443.48      473.62     19.13 o
   7  -4   9       88.68       98.77      7.81 o
   8  -4   9       95.10      102.40      8.93 o
  -8  -3   9       36.23       45.87      9.80 o
  -7  -3   9       62.95       57.75      9.13 o
  -6  -3   9       82.24       83.57      8.72 o
  -5  -3   9      170.61      159.39      9.29 o
  -4  -3   9      210.46      206.17      9.39 o
  -3  -3   9        0.46       -6.33      6.33 o
  -2  -3   9       83.07       79.95      6.43 o
  -1  -3   9        1.37       -2.69      2.96 o
   0  -3   9      213.77      228.54     23.78 o
   1  -3   9      296.10      317.51     29.44 o
   2  -3   9      119.84      106.58      5.46 o
   3  -3   9        0.01       -3.98      3.98 o
   4  -3   9        2.09        8.83      4.08 o
   5  -3   9        2.79        4.90      4.80 o
   6  -3   9       11.24       10.87      5.56 o
   7  -3   9        2.45        9.23      5.61 o
   8  -3   9       10.36        5.56      7.09 o
  -8  -2   9       45.42       42.14      9.39 o
  -7  -2   9       92.31      107.14      8.98 o
  -6  -2   9      232.14      225.76     12.19 o
  -5  -2   9      390.07      351.42     17.65 o
  -4  -2   9      287.38      262.96     13.78 o
  -3  -2   9      328.92      324.38     15.71 o
  -2  -2   9     1511.96     1640.44     64.49 o
  -1  -2   9     1252.92     1267.16    113.01 o
   0  -2   9     1551.69     1577.19    142.42 o
   1  -2   9     1409.32     1478.40     82.07 o
   2  -2   9      464.38      443.31     18.42 o
   3  -2   9     1500.42     1426.56     49.54 o
   4  -2   9     1000.84      981.42     37.45 o
   5  -2   9      185.74      177.80      8.78 o
   6  -2   9      127.71      144.18      7.86 o
   7  -2   9      222.61      238.87     11.33 o
   8  -2   9      103.98      117.04      9.64 o
  -9  -1   9       50.64       64.08      9.80 o
  -8  -1   9       42.74       30.66      8.37 o
  -7  -1   9      124.90      124.23      9.49 o
  -6  -1   9      377.43      415.15     18.88 o
  -5  -1   9       83.03       92.04      7.91 o
  -4  -1   9      121.29      113.06      7.55 o
  -3  -1   9      696.39      720.86     36.94 o
  -2  -1   9      785.37      769.53     36.89 o
  -1  -1   9      925.80      959.32     33.63 o
   0  -1   9      628.04      610.48     54.26 o
   1  -1   9      271.58      266.64     39.03 o
   2  -1   9       52.11       49.95      4.39 o
   3  -1   9       52.98       41.02      4.90 o
   4  -1   9      198.16      168.01      9.34 o
   5  -1   9       57.50       49.59      6.22 o
   6  -1   9       64.18       68.21      6.84 o
   7  -1   9       18.65        3.47      7.24 o
   8  -1   9        1.40       -6.79      7.19 o
  -9   0   9       15.36        4.13      9.23 o
  -8   0   9        3.04       -2.60      7.91 o
  -7   0   9       29.50       20.41      7.30 o
  -6   0   9      247.20      234.28     12.24 o
  -5   0   9       24.30       22.30      6.48 o
  -4   0   9       72.77       73.42      6.63 o
  -3   0   9      413.75      409.18     20.31 o
  -2   0   9      982.74      962.18     47.81 o
  -1   0   9     1057.19     1108.31    120.74 o
   0   0   9      597.26      614.90     54.41 o
   1   0   9     1038.71     1001.20     36.86 o
   2   0   9      338.81      348.67     16.84 o
   3   0   9      374.21      376.53     19.08 o
   4   0   9      533.13      512.49     25.36 o
   5   0   9      207.71      225.20     11.68 o
   6   0   9      185.19      190.20      9.59 o
   7   0   9       73.89       63.16      8.16 o
  -9   1   9       70.78       86.73     10.10 o
  -8   1   9      205.28      204.28     11.02 o
  -7   1   9      330.85      289.38     16.12 o
  -6   1   9      391.32      383.62     17.81 o
  -5   1   9      498.91      508.16     25.46 o
  -4   1   9      363.60      371.93     20.05 o
  -3   1   9      756.72      821.77     34.64 o
  -2   1   9     1227.04     1109.68     52.24 o
  -1   1   9      896.72      853.67    109.85 o
   0   1   9      736.62      716.78     68.90 o
   1   1   9      670.27      670.49     87.01 o
   2   1   9     1643.80     1506.00     48.62 o
   3   1   9      483.25      500.30     24.23 o
   4   1   9       71.70       80.51      6.43 o
   5   1   9      121.41      128.57      7.65 o
   6   1   9       56.60       48.57      7.19 o
   7   1   9       74.96       85.97      8.83 o
  -9   2   9        0.42        7.81      8.52 o
  -8   2   9       40.41       34.90      8.32 o
  -7   2   9        0.58        3.93      6.79 o
  -6   2   9       44.76       44.49      7.04 o
  -5   2   9       42.48       46.79      6.43 o
  -4   2   9      111.59      100.81      7.19 o
  -3   2   9      133.30      134.85      6.79 o
  -2   2   9      453.98      479.02     25.61 o
  -1   2   9      293.08      294.06     22.32 o
   0   2   9       39.95       42.36      3.39 o
   1   2   9      138.13      135.71      4.87 o
   2   2   9      109.08      102.40      6.48 o
   3   2   9      100.57       91.99      6.43 o
   4   2   9       93.27      101.99      7.09 o
   5   2   9      107.33      105.20      7.96 o
   6   2   9       57.07       56.02      7.91 o
  -9   3   9      101.31       94.64     10.41 o
  -8   3   9      108.90      123.82      9.49 o
  -7   3   9      223.57      227.19     11.28 o
  -6   3   9      246.00      209.74     10.61 o
  -5   3   9      825.14      784.28     32.04 o
  -4   3   9     1179.41     1194.07     41.89 o
  -3   3   9     1393.36     1394.88     51.68 o
  -2   3   9      226.87      253.67     11.53 o
  -1   3   9      852.98      858.58     33.62 o
   0   3   9     2468.31     2390.62    210.76 o
   1   3   9      618.25      661.23     42.96 o
   2   3   9      798.69      740.96     30.25 o
   3   3   9      373.77      366.12     18.01 o
   4   3   9      182.14      176.43      9.03 o
   5   3   9      201.01      209.03     10.10 o
   6   3   9      181.26      211.88     11.38 o
  -9   4   9       16.04       20.82      9.34 o
  -8   4   9       40.46       39.29      8.06 o
  -7   4   9       54.94       59.64      8.06 o
  -6   4   9       30.51       36.84      6.58 o
  -5   4   9        2.43       -5.77      6.48 o
  -4   4   9       28.59       35.31      6.38 o
  -3   4   9        4.69        9.95      5.82 o
  -2   4   9       49.78       49.90      6.22 o
  -1   4   9      153.80      165.63     12.09 o
   0   4   9        3.38        1.32      3.41 o
   1   4   9        0.32        1.47      3.41 o
   2   4   9       37.29       40.25      5.71 o
   3   4   9        3.25        6.58      5.10 o
   4   4   9       10.30       10.87      6.12 o
   5   4   9        3.65        6.17      6.28 o
  -9   5   9       68.33       63.72      9.69 o
  -8   5   9      171.52      154.39     10.56 o
  -7   5   9      144.20      139.74      9.54 o
  -6   5   9      204.30      223.72     10.61 o
  -5   5   9      535.18      484.18     23.57 o
  -4   5   9      470.01      474.23     24.13 o
  -3   5   9      439.41      479.74     21.07 o
  -2   5   9      376.91      371.63     18.78 o
  -1   5   9     1072.45     1044.52     50.89 o
   0   5   9     2019.87     1968.77     93.06 o
   1   5   9      892.23      916.58     75.08 o
   2   5   9       96.29       90.46      7.60 o
   3   5   9      148.73      154.84      8.72 o
   4   5   9      330.03      326.68     12.60 o
   5   5   9      184.39      202.19     11.22 o
  -9   6   9       59.20       57.09      9.85 o
  -8   6   9       87.65       83.72      9.29 o
  -7   6   9      177.41      180.81     10.77 o
  -6   6   9      153.79      175.05      9.29 o
  -5   6   9      145.60      136.27      8.78 o
  -4   6   9      365.85      345.15     18.11 o
  -3   6   9      133.66      124.95      8.62 o
  -2   6   9      158.21      157.96      9.03 o
  -1   6   9       69.16       70.19      8.62 o
   0   6   9       29.27       28.85      6.68 o
   1   6   9      135.21      135.11      9.82 o
   2   6   9       76.42       90.56      7.30 o
   3   6   9       65.98       71.12      8.42 o
   4   6   9        8.05       12.50      6.94 o
  -8   7   9        2.30        1.94      8.21 o
  -7   7   9       83.55       59.90      9.23 o
  -6   7   9      192.79      181.83     10.15 o
  -5   7   9       90.83      122.24      8.47 o
  -4   7   9      123.69      108.93      8.83 o
  -3   7   9      506.75      554.13     21.73 o
  -2   7   9      858.79      928.92     27.30 o
  -1   7   9      304.94      306.46     22.86 o
   0   7   9      142.11      129.63     20.46 o
   1   7   9      150.62      146.43     17.86 o
   2   7   9      197.28      190.25     10.41 o
   3   7   9      247.87      283.87     12.50 o
  -8   8   9      204.76      195.00     12.65 o
  -7   8   9      208.66      189.84     11.68 o
  -6   8   9      184.11      165.76     10.71 o
  -5   8   9      180.18      194.84     10.61 o
  -4   8   9      337.54      326.99     14.13 o
  -3   8   9      185.65      165.66      9.80 o
  -2   8   9      253.29      292.39     14.39 o
  -1   8   9      641.05      673.58     46.07 o
   0   8   9      212.63      196.82     14.34 o
   1   8   9      136.82      127.52      9.16 o
   2   8   9      109.61      104.34      9.44 o
  -7   9   9       22.97       38.32      8.93 o
  -6   9   9        7.07       13.32      7.91 o
  -5   9   9        1.98       10.15      7.50 o
  -4   9   9       39.25       51.27      8.67 o
  -3   9   9       98.28      118.88     10.00 o
  -2   9   9      137.70      147.34     10.10 o
  -1   9   9      122.33      124.87     11.79 o
   0   9   9       18.39       19.10      5.42 o
   1   9   9       45.07       51.43      6.15 o
  -6  10   9      425.96      393.26     15.31 o
  -5  10   9      108.03       92.80     10.10 o
  -4  10   9      151.09      162.40     11.43 o
  -3  10   9      243.92      269.59     12.75 o
  -2  10   9      313.08      311.22     13.52 o
  -1  10   9      382.10      394.66     47.30 o
   2 -13  10       13.38        8.88      7.91 o
   3 -13  10        8.65        0.92      7.60 o
   4 -13  10       32.41       36.48      8.32 o
  -1 -12  10      146.43      161.59     22.12 o
   0 -12  10      219.73      216.85      8.98 o
   1 -12  10      254.97      254.15      8.53 o
   2 -12  10      265.87      257.04     11.94 o
   3 -12  10      219.38      217.34     11.17 o
   4 -12  10      177.53      191.32     10.51 o
   5 -12  10       58.23       59.74      8.62 o
  -2 -11  10       20.90       26.73      8.72 o
  -1 -11  10        6.30        1.89      5.73 o
   0 -11  10       13.69       11.71      6.43 o
   1 -11  10        3.20        4.53      8.80 o
   2 -11  10       25.07       10.31      7.55 o
   3 -11  10        9.14       11.53      6.33 o
   4 -11  10        1.39       -1.28      6.38 o
   5 -11  10        6.44       11.38      6.28 o
   6 -11  10        4.82        0.56      6.58 o
  -3 -10  10      226.06      246.94     12.60 o
  -2 -10  10      308.20      305.46     13.47 o
  -1 -10  10      212.52      186.92      7.91 o
   0 -10  10      238.93      230.22      7.95 o
   1 -10  10      297.97      311.06     10.55 o
   2 -10  10      143.06      141.99      8.57 o
   3 -10  10      246.79      253.93     12.40 o
   4 -10  10      467.16      457.80     16.28 o
   5 -10  10      208.89      212.19     10.41 o
   6 -10  10      132.95      151.94      9.34 o
   7 -10  10      128.34      148.01     10.20 o
  -4  -9  10       63.34       66.78      9.69 o
  -3  -9  10       59.24       54.03      8.98 o
  -2  -9  10       33.29       21.17      8.06 o
  -1  -9  10      143.04      137.63      6.31 o
   0  -9  10      117.01       14.48     62.75 o
   1  -9  10       20.52       32.07      4.67 o
   2  -9  10       26.84       20.41      6.17 o
   3  -9  10       63.13       48.32      6.79 o
   4  -9  10       67.95       76.33      7.30 o
   5  -9  10       25.54       28.32      6.28 o
   6  -9  10       18.10       17.40      6.53 o
   7  -9  10        0.04       11.28      6.43 o
  -5  -8  10       17.73        5.77      8.83 o
  -4  -8  10       66.12       93.16      9.44 o
  -3  -8  10      241.90      237.70     12.14 o
  -2  -8  10      159.94      145.87      9.54 o
  -1  -8  10      165.14      167.66      6.22 o
   0  -8  10      135.36      142.21      5.80 o
   1  -8  10      332.60      336.63     11.16 o
   2  -8  10      583.29      572.14     25.66 o
   3  -8  10      322.11      342.80     15.31 o
   4  -8  10      345.22      340.61     16.89 o
   5  -8  10      153.57      147.70      8.57 o
   6  -8  10      250.95      264.89     12.09 o
   7  -8  10      112.86      128.21      9.08 o
   8  -8  10       17.72       14.44      7.40 o
  -6  -7  10      115.32      126.53     11.22 o
  -5  -7  10      157.74      150.36     10.97 o
  -4  -7  10      111.72      110.92      9.59 o
  -3  -7  10      113.90      140.87      9.29 o
  -2  -7  10      319.13      309.64     13.52 o
  -1  -7  10      528.81      519.02     18.18 o
   0  -7  10      625.69      614.16     28.29 o
   1  -7  10      492.92      553.46     35.43 o
   2  -7  10       83.33       86.63      6.43 o
   3  -7  10      115.80      115.92      6.79 o
   4  -7  10      143.93      143.93      8.37 o
   5  -7  10      227.82      205.10     10.36 o
   6  -7  10       66.46       68.26      7.55 o
   7  -7  10       15.92       17.30      6.38 o
   8  -7  10       33.84       37.55      7.19 o
  -6  -6  10       36.84       20.51      9.34 o
  -5  -6  10       70.04       60.20      8.98 o
  -4  -6  10       28.68       18.32      7.60 o
  -3  -6  10       78.18       74.90      7.91 o
  -2  -6  10       29.70       37.30      6.43 o
  -1  -6  10       37.47       42.08      4.31 o
   0  -6  10       89.12       83.94      4.70 o
   1  -6  10      422.25      416.08     15.86 o
   2  -6  10       69.72       63.32      5.87 o
   3  -6  10       69.09       65.87      5.92 o
   4  -6  10      455.57      394.48     21.68 o
   5  -6  10      245.04      262.14     11.63 o
   6  -6  10      150.64      134.95      8.83 o
   7  -6  10       38.73       42.09      6.94 o
   8  -6  10       27.91       21.84      7.60 o
  -7  -5  10      150.87      143.67     11.33 o
  -6  -5  10       58.14       45.56      9.39 o
  -5  -5  10      105.22      112.04      9.39 o
  -4  -5  10      518.95      470.45     22.19 o
  -3  -5  10      743.52      691.98     31.99 o
  -2  -5  10      805.37      863.66     37.04 o
  -1  -5  10      550.07      566.61     19.74 o
   0  -5  10      926.66      972.84     41.48 o
   1  -5  10      208.45      198.49      7.56 o
   2  -5  10      537.59      536.22     24.85 o
   3  -5  10     1389.17     1270.39     42.40 o
   4  -5  10      193.95      188.01      9.18 o
   5  -5  10      182.23      183.47     10.36 o
   6  -5  10       96.60      101.84      7.91 o
   7  -5  10      125.35      122.19      9.18 o
   8  -5  10       88.34       88.32      8.67 o
  -7  -4  10        5.75       -1.99      8.88 o
  -6  -4  10        0.92        1.79      7.45 o
  -5  -4  10        9.47        5.31      6.94 o
  -4  -4  10       12.18       15.51      6.73 o
  -3  -4  10      299.11      272.09     15.25 o
  -2  -4  10       51.80       55.20      6.94 o
  -1  -4  10       76.86       81.27      5.77 o
   0  -4  10      169.13      156.75      5.84 o
   1  -4  10       36.79       40.12      3.43 o
   2  -4  10       34.28       41.68      4.80 o
   3  -4  10       55.12       53.93      5.61 o
   4  -4  10        0.25       -0.66      4.54 o
   5  -4  10       14.76       16.73      5.31 o
   6  -4  10        4.48        4.54      5.46 o
   7  -4  10       59.50       61.33      8.01 o
   8  -4  10       63.98       63.01      8.78 o
  -8  -3  10       28.90       34.13      9.18 o
  -7  -3  10       95.94       99.18     10.31 o
  -6  -3  10      163.80      161.99     10.31 o
  -5  -3  10      212.10      201.48     10.56 o
  -4  -3  10      459.42      442.55     24.59 o
  -3  -3  10     1525.87     1366.41     51.07 o
  -2  -3  10     1561.23     1532.33     55.05 o
  -1  -3  10      202.72      198.53     16.40 o
   0  -3  10      237.47      263.93     28.98 o
   1  -3  10      775.21      767.33     52.04 o
   2  -3  10     1454.98     1348.35     48.67 o
   3  -3  10     1203.17     1132.79     39.08 o
   4  -3  10      495.53      501.42     23.26 o
   5  -3  10      203.33      203.93     10.61 o
   6  -3  10      155.50      150.41      8.78 o
   7  -3  10      154.37      173.82      9.80 o
   8  -3  10       73.61       78.72      8.88 o
  -8  -2  10       47.48       57.96      9.64 o
  -7  -2  10       78.60       56.78      9.39 o
  -6  -2  10       92.26       93.47      8.67 o
  -5  -2  10       44.67       49.08      7.70 o
  -4  -2  10       80.11       87.70      7.96 o
  -3  -2  10       21.83       22.35      6.28 o
  -2  -2  10       92.56      100.46      6.79 o
  -1  -2  10      821.81      904.46     31.43 o
   0  -2  10      299.77      288.49     16.45 o
   1  -2  10       73.42       68.78      4.13 o
   2  -2  10        1.06       13.83      3.52 o
   3  -2  10        0.78       -4.59      4.59 o
   4  -2  10       14.45       14.03      4.90 o
   5  -2  10        1.36        3.93      4.69 o
   6  -2  10        0.38       -1.12      5.56 o
   7  -2  10        4.48        7.91      6.68 o
  -8  -1  10       15.09       18.01      8.57 o
  -7  -1  10       78.43       63.62      9.08 o
  -6  -1  10      198.30      192.50     10.46 o
  -5  -1  10      237.65      222.04     11.99 o
  -4  -1  10      481.06      444.89     23.06 o
  -3  -1  10      296.00      293.47     14.85 o
  -2  -1  10      644.87      705.09     35.10 o
  -1  -1  10      801.16      854.52     54.41 o
   0  -1  10      574.02      540.81     49.46 o
   1  -1  10      552.37      560.40     54.28 o
   2  -1  10      631.19      583.67     27.81 o
   3  -1  10     1140.34     1047.43     37.19 o
   4  -1  10      359.42      342.80     17.09 o
   5  -1  10      131.12      142.35      7.65 o
   6  -1  10      194.30      208.57     10.15 o
   7  -1  10       80.62       90.61      8.32 o
  -8   0  10       69.06       84.28      9.34 o
  -7   0  10       60.88       61.02      8.52 o
  -6   0  10      191.89      210.66     10.00 o
  -5   0  10      636.98      608.46     28.47 o
  -4   0  10      462.24      449.99     23.83 o
  -3   0  10      536.19      578.87     27.75 o
  -2   0  10      642.45      675.09     32.55 o
  -1   0  10      835.08      829.57     73.26 o
   0   0  10      113.00      119.22      9.54 o
   1   0  10      134.59      114.82     12.93 o
   2   0  10      551.89      444.99     22.45 o
   3   0  10       30.79       32.09      5.31 o
   4   0  10       95.67       98.26      6.58 o
   5   0  10      147.88      136.27      8.27 o
   6   0  10       59.68       64.23      7.50 o
   7   0  10       13.54       15.61      7.09 o
  -9   1  10        9.50       20.97      8.88 o
  -8   1  10       18.14       15.82      8.21 o
  -7   1  10       38.56       31.22      8.06 o
  -6   1  10       88.66       91.58      8.42 o
  -5   1  10      105.63       98.62      8.11 o
  -4   1  10       44.47       52.60      6.84 o
  -3   1  10      123.15      124.18      8.11 o
  -2   1  10      169.19      172.96      7.35 o
  -1   1  10      228.11      225.75     24.57 o
   0   1  10      750.47      732.04     33.49 o
   1   1  10      584.17      576.50     93.39 o
   2   1  10      175.51      162.60      9.64 o
   3   1  10       91.10       82.70      6.63 o
   4   1  10      290.25      301.99     14.44 o
   5   1  10      184.81      162.80      9.23 o
   6   1  10       85.01       89.59      8.27 o
  -9   2  10       47.41       44.03     10.20 o
  -8   2  10      137.63      109.28     10.87 o
  -7   2  10      146.80      151.38     10.00 o
  -6   2  10      218.28      218.57     10.25 o
  -5   2  10      475.96      437.44     22.75 o
  -4   2  10     1261.18     1288.35     39.64 o
  -3   2  10     1285.57     1315.34     45.00 o
  -2   2  10       71.81       95.00      6.22 o
  -1   2  10      816.78      793.55     80.36 o
   0   2  10     1222.80     1144.07     77.01 o
   1   2  10      586.40      620.84     20.01 o
   2   2  10      428.53      378.77     20.56 o
   3   2  10      230.19      232.96     11.63 o
   4   2  10      166.13      152.19      8.67 o
   5   2  10       77.03       72.24      7.55 o
   6   2  10      108.52      129.33      9.95 o
  -9   3  10       14.51       22.14      9.74 o
  -8   3  10        0.32        1.02      7.81 o
  -7   3  10        2.55        0.92      7.70 o
  -6   3  10       23.00       17.81      6.68 o
  -5   3  10        0.52        5.26      6.02 o
  -4   3  10      120.76      106.94      7.30 o
  -3   3  10       85.50       72.75      7.24 o
  -2   3  10      193.26      195.61      8.52 o
  -1   3  10       54.13       67.28      5.94 o
   0   3  10      129.70      139.92     11.81 o
   1   3  10       57.75       56.49      4.29 o
   2   3  10       77.81       75.66      6.17 o
   3   3  10        0.62       -0.87      5.20 o
   4   3  10       66.29       60.87      7.30 o
   5   3  10       53.66       50.41      8.16 o
  -8   4  10       93.85       87.80     10.25 o
  -7   4  10      158.62      143.11     10.20 o
  -6   4  10      432.75      404.54     17.70 o
  -5   4  10      645.72      638.15     24.18 o
  -4   4  10      743.65      681.88     29.18 o
  -3   4  10      658.26      682.39     30.20 o
  -2   4  10      626.08      634.99     30.97 o
  -1   4  10      398.18      416.91     26.91 o
   0   4  10      420.08      448.96     23.88 o
   1   4  10      645.64      684.33     60.94 o
   2   4  10      566.55      528.87     19.74 o
   3   4  10      422.58      414.23     15.00 o
   4   4  10      207.09      217.04     10.71 o
   5   4  10      131.78      137.55     10.05 o
  -8   5  10       60.45       53.42      9.64 o
  -7   5  10       72.49       61.43      8.78 o
  -6   5  10        0.18       13.67      6.84 o
  -5   5  10       27.89       19.95      7.19 o
  -4   5  10      168.41      163.31      9.34 o
  -3   5  10       73.53       75.61      7.96 o
  -2   5  10      173.24      191.58      9.85 o
  -1   5  10       76.85       80.49      9.54 o
   0   5  10       17.83       17.93      5.97 o
   1   5  10       10.89       18.03      4.10 o
   2   5  10       48.60       38.88      6.79 o
   3   5  10        1.82        6.33      6.38 o
   4   5  10       13.64       10.25      6.99 o
  -8   6  10      109.94      110.20     10.77 o
  -7   6  10      205.54      190.97     11.33 o
  -6   6  10       79.43       61.07      8.62 o
  -5   6  10      159.24      189.13     10.15 o
  -4   6  10      347.38      378.41     18.42 o
  -3   6  10      447.38      450.40     20.25 o
  -2   6  10      672.77      708.36     24.95 o
  -1   6  10      543.11      541.10     68.21 o
   0   6  10      406.02      394.05     40.02 o
   1   6  10      131.87      133.15     16.33 o
   2   6  10      225.14      237.19     10.82 o
   3   6  10      296.84      288.87     12.70 o
  -8   7  10      117.17      119.85     11.22 o
  -7   7  10      181.30      178.16     11.89 o
  -6   7  10      194.32      183.72     11.22 o
  -5   7  10      198.26      213.62     10.92 o
  -4   7  10      177.68      189.69     10.41 o
  -3   7  10       57.23       34.74      7.75 o
  -2   7  10      250.22      261.88     11.89 o
  -1   7  10      235.79      235.41     25.03 o
   0   7  10       31.68       28.70      4.98 o
   1   7  10       85.15       83.59      6.09 o
   2   7  10       57.01       53.77      8.11 o
  -7   8  10       67.66       81.68     10.56 o
  -6   8  10      114.74      109.18     10.66 o
  -5   8  10       90.09      103.01      9.08 o
  -4   8  10       79.86       73.98      8.88 o
  -3   8  10       58.35       62.75      8.47 o
  -2   8  10      273.78      263.57     12.70 o
  -1   8  10      195.88      183.23     23.42 o
   0   8  10       57.44       63.81     13.49 o
   1   8  10      130.01      134.79     19.72 o
  -6   9  10      177.92      171.02     11.17 o
  -5   9  10      141.69      130.41     10.82 o
  -4   9  10      373.30      370.66     14.74 o
  -3   9  10      447.88      469.84     16.17 o
  -2   9  10      199.21      200.66     11.58 o
  -1   9  10       61.05       67.72     12.19 o
   0 -12  11        1.96        1.43     12.37 o
   1 -12  11       15.46       16.70      5.56 o
   2 -12  11       24.52       13.27      8.06 o
   3 -12  11        5.17       13.47      6.63 o
   4 -12  11       20.64       22.19      7.55 o
  -2 -11  11       77.45       79.34      9.95 o
  -1 -11  11      280.56      296.96     10.56 o
   0 -11  11      401.07      409.07     28.24 o
   1 -11  11      201.95      209.34      9.31 o
   2 -11  11      128.28      120.10      9.03 o
   3 -11  11      287.86      287.60     11.99 o
   4 -11  11      153.85      151.63     10.05 o
   5 -11  11       67.64       76.68      8.11 o
   6 -11  11      111.68      105.97      9.59 o
  -3 -10  11       24.28       15.56      9.64 o
  -2 -10  11        7.94       11.79      8.67 o
  -1 -10  11       23.55       13.18      5.53 o
   0 -10  11        6.32        7.52      4.92 o
   1 -10  11        0.42       -1.91      4.70 o
   2 -10  11        0.65        2.30      6.17 o
   3 -10  11        0.02       -4.49      6.07 o
   4 -10  11        1.53        8.88      6.17 o
   5 -10  11        1.82        0.26      6.38 o
   6 -10  11        0.49        6.38      6.68 o
  -4  -9  11      131.69      117.75     11.28 o
  -3  -9  11      201.87      197.29     12.45 o
  -2  -9  11       93.30      112.09      9.49 o
  -1  -9  11      143.67      126.48      6.62 o
   0  -9  11      272.53      198.76    159.10 o
   1  -9  11      480.38      471.15     22.01 o
   2  -9  11      245.95      268.98     11.43 o
   3  -9  11      200.74      201.53     10.10 o
   4  -9  11      228.82      224.54     11.28 o
   5  -9  11      249.84      257.34     11.48 o
   6  -9  11      272.24      293.26     12.09 o
   7  -9  11       68.99       67.40      8.72 o
  -5  -8  11       55.22       53.47     10.36 o
  -4  -8  11       49.87       65.51      9.29 o
  -3  -8  11       92.62      105.46      9.80 o
  -2  -8  11      116.41      123.11      9.18 o
  -1  -8  11       21.19       24.66      4.66 o
   0  -8  11       53.34       60.95      4.90 o
   1  -8  11      110.62      125.98     11.20 o
   2  -8  11      324.04      359.79     14.90 o
   3  -8  11      176.66      188.93      8.52 o
   4  -8  11       11.59       20.66      5.77 o
   5  -8  11       17.51       23.11      6.48 o
   6  -8  11        0.11       -3.52      6.38 o
   7  -8  11       12.81       18.42      6.63 o
  -5  -7  11       10.94       11.58      8.42 o
  -4  -7  11       40.40       57.09      8.67 o
  -3  -7  11      110.58      104.03      9.23 o
  -2  -7  11      144.38      128.31      8.72 o
  -1  -7  11      125.40      119.22      5.98 o
   0  -7  11      460.83      487.05     16.53 o
   1  -7  11      588.60      608.65     18.93 o
   2  -7  11       98.71      110.92      7.40 o
   3  -7  11      144.88      141.58      7.96 o
   4  -7  11      191.91      196.37     10.77 o
   5  -7  11      212.02      200.51      9.85 o
   6  -7  11      116.10      124.18      8.06 o
   7  -7  11      106.24      115.05      9.39 o
  -6  -6  11       56.14       59.18      9.90 o
  -5  -6  11      125.22      124.69     10.56 o
  -4  -6  11      136.76      130.25     10.10 o
  -3  -6  11      238.50      217.24     12.04 o
  -2  -6  11      282.41      275.76     14.59 o
  -1  -6  11      337.96      356.30     12.57 o
   0  -6  11      418.40      410.20     30.38 o
   1  -6  11      295.08      291.55      9.83 o
   2  -6  11      870.69      847.49     31.79 o
   3  -6  11      184.74      165.25      8.98 o
   4  -6  11       59.41       64.13      6.48 o
   5  -6  11      149.74      139.69      8.32 o
   6  -6  11       61.47       66.63      7.45 o
   7  -6  11       43.96       51.53      7.75 o
  -6  -5  11       18.21       16.89      9.29 o
  -5  -5  11       36.98       23.93      8.06 o
  -4  -5  11        1.01        0.00      7.19 o
  -3  -5  11        1.28       -3.88      7.19 o
  -2  -5  11       58.21       67.50      7.09 o
  -1  -5  11      152.18      145.49     11.89 o
   0  -5  11      103.72      105.80      8.70 o
   1  -5  11        1.69        6.26      3.36 o
   2  -5  11      344.20      314.28     16.89 o
   3  -5  11      256.70      244.18     11.38 o
   4  -5  11       56.50       59.03      5.97 o
   5  -5  11       80.28       73.52      7.14 o
   6  -5  11       19.60       21.84      6.17 o
   7  -5  11       50.65       66.58      7.96 o
  -7  -4  11       70.77       74.23     10.82 o
  -6  -4  11      111.66      116.43     10.31 o
  -5  -4  11      216.97      210.30     10.77 o
  -4  -4  11      313.60      310.20     15.82 o
  -3  -4  11      333.80      353.26     18.93 o
  -2  -4  11      347.23      314.33     18.01 o
  -1  -4  11      962.11      901.00     62.83 o
   0  -4  11     1216.28     1262.20     38.39 o
   1  -4  11      505.47      530.53     42.12 o
   2  -4  11      356.49      344.94     18.37 o
   3  -4  11      522.72      542.34     25.31 o
   4  -4  11      345.66      344.54     17.04 o
   5  -4  11      148.04      140.30      8.01 o
   6  -4  11      178.84      183.88      9.29 o
   7  -4  11      100.52       99.18      9.39 o
  -7  -3  11       18.06        7.24      9.54 o
  -6  -3  11       39.47       44.13      8.47 o
  -5  -3  11       57.39       58.06      8.06 o
  -4  -3  11       88.90      100.81      8.32 o
  -3  -3  11        1.78        6.02      6.68 o
  -2  -3  11       16.76       25.56      6.48 o
  -1  -3  11      148.14      156.94     15.00 o
   0  -3  11       63.06       64.93     10.94 o
   1  -3  11      193.86      199.15     20.20 o
   2  -3  11       49.65       55.15      5.10 o
   3  -3  11       16.07       15.31      4.85 o
   4  -3  11       16.37       15.46      5.10 o
   5  -3  11        0.68        9.69      4.54 o
   6  -3  11       20.10       24.64      5.97 o
   7  -3  11       46.35       46.17      8.32 o
  -8  -2  11       15.77       16.58      9.85 o
  -7  -2  11      168.31      140.00     11.63 o
  -6  -2  11      181.38      190.86     10.92 o
  -5  -2  11      147.33      154.54      9.85 o
  -4  -2  11      293.36      279.69     13.57 o
  -3  -2  11      400.04      377.80     17.09 o
  -2  -2  11      736.71      854.94     38.16 o
  -1  -2  11      919.26      917.69     59.26 o
   0  -2  11      794.69      755.13     43.52 o
   1  -2  11      585.58      619.06     71.30 o
   2  -2  11      636.63      598.51     26.33 o
   3  -2  11      683.29      686.47     26.99 o
   4  -2  11      237.71      227.75     11.43 o
   5  -2  11      238.09      230.15     11.89 o
   6  -2  11      185.24      191.02     10.31 o
   7  -2  11       59.10       45.10      8.16 o
  -8  -1  11       54.44       46.33     10.31 o
  -7  -1  11        9.69       12.86      8.11 o
  -6  -1  11      109.57      112.75      9.39 o
  -5  -1  11      187.95      184.18     10.46 o
  -4  -1  11       87.01       75.20      8.27 o
  -3  -1  11       18.97       12.65      6.79 o
  -2  -1  11       91.37      108.52      7.24 o
  -1  -1  11      683.33      675.76     77.42 o
   0  -1  11      211.87      194.25      6.79 o
   1  -1  11      147.41      132.26      9.64 o
   2  -1  11       69.89       68.57      5.56 o
   3  -1  11        0.64        1.68      4.49 o
   4  -1  11        4.29       -3.47      5.15 o
   5  -1  11        0.47        5.66      5.36 o
   6  -1  11       26.83       18.06      6.84 o
  -8   0  11       48.65       45.10      9.95 o
  -7   0  11       24.41       22.65      8.32 o
  -6   0  11       47.97       61.12      7.81 o
  -5   0  11      132.60      151.48      9.13 o
  -4   0  11      215.21      231.53     10.51 o
  -3   0  11      428.13      384.79     19.69 o
  -2   0  11      465.82      446.78     21.94 o
  -1   0  11      441.30      476.20     24.26 o
   0   0  11      370.59      365.98     32.83 o
   1   0  11     1011.51      944.44     88.90 o
   2   0  11      473.16      467.90     22.30 o
   3   0  11       91.65      101.63      6.94 o
   4   0  11      234.41      232.09     13.32 o
   5   0  11      162.48      168.06      9.08 o
   6   0  11      160.49      164.39     10.36 o
  -8   1  11       79.32       76.89     10.41 o
  -7   1  11      127.48      121.17     10.36 o
  -6   1  11      286.93      274.69     14.08 o
  -5   1  11      365.00      386.58     18.67 o
  -4   1  11      388.42      425.66     21.48 o
  -3   1  11       54.19       46.07      7.14 o
  -2   1  11      256.07      216.43     11.12 o
  -1   1  11      989.89      890.98     56.35 o
   0   1  11      444.64      423.21     14.68 o
   1   1  11      340.67      319.10     30.87 o
   2   1  11      192.64      183.62     10.31 o
   3   1  11      143.23      138.88      7.50 o
   4   1  11      121.64      126.22      8.32 o
   5   1  11       81.14       82.86      8.16 o
   6   1  11       17.20       25.61      6.79 o
  -8   2  11       14.15       24.64      8.83 o
  -7   2  11        0.09        5.00      7.65 o
  -6   2  11        4.70       -1.33      7.24 o
  -5   2  11        8.86       17.09      6.89 o
  -4   2  11      178.77      192.19     11.17 o
  -3   2  11       27.81       28.32      6.22 o
  -2   2  11       26.48       24.90      5.82 o
  -1   2  11      750.44      691.95     56.17 o
   0   2  11      234.38      227.76     21.25 o
   1   2  11      188.01      185.56     20.15 o
   2   2  11       70.85       73.11      6.33 o
   3   2  11       47.54       44.69      6.73 o
   4   2  11       62.12       51.89      7.30 o
   5   2  11      104.37      103.21      9.34 o
  -8   3  11      108.20      105.00     11.02 o
  -7   3  11      187.42      187.19     11.33 o
  -6   3  11      180.35      182.40     10.00 o
  -5   3  11      302.52      317.24     14.59 o
  -4   3  11      411.27      415.20     20.41 o
  -3   3  11      764.62      736.78     29.85 o
  -2   3  11      835.98      902.64     32.30 o
  -1   3  11      398.65      432.38     94.69 o
   0   3  11      660.56      655.97     42.70 o
   1   3  11      286.67      289.59     10.20 o
   2   3  11      252.29      229.03     12.30 o
   3   3  11      218.50      236.43     11.58 o
   4   3  11      210.21      213.47     10.77 o
   5   3  11      127.63      130.61     10.00 o
  -8   4  11       34.12       51.68      9.29 o
  -7   4  11        2.71        9.49      8.11 o
  -6   4  11        0.50       -3.47      7.50 o
  -5   4  11        4.44       12.50      6.63 o
  -4   4  11       25.43       32.60      6.99 o
  -3   4  11        4.64       -5.51      6.79 o
  -2   4  11        7.67        8.57      6.12 o
  -1   4  11       11.76       12.57      3.91 o
   0   4  11       14.50       14.68      4.10 o
   1   4  11        4.40        5.34      3.84 o
   2   4  11        0.18       -0.46      5.87 o
   3   4  11       64.16       73.93      8.21 o
   4   4  11       81.06       88.37      8.52 o
  -8   5  11      101.08       87.45     10.66 o
  -7   5  11      196.67      183.16     11.73 o
  -6   5  11      174.91      141.99     10.41 o
  -5   5  11      253.06      248.01     11.53 o
  -4   5  11      247.39      274.33     13.83 o
  -3   5  11      512.33      507.75     21.58 o
  -2   5  11      555.51      553.87     21.68 o
  -1   5  11      325.25      338.10     24.77 o
   0   5  11      441.13      422.96     12.06 o
   1   5  11      451.29      444.86     26.50 o
   2   5  11      484.78      510.66     14.49 o
   3   5  11      160.47      158.47     10.20 o
  -7   6  11       26.11       19.64      9.08 o
  -6   6  11       38.91       25.46      8.42 o
  -5   6  11      109.51       88.93      9.80 o
  -4   6  11      131.31      141.94     10.05 o
  -3   6  11       26.70       28.93      7.40 o
  -2   6  11       36.82       32.86      7.60 o
  -1   6  11       30.92       22.85      5.19 o
   0   6  11       36.22       39.56      5.54 o
   1   6  11       12.62        6.53      4.75 o
   2   6  11        3.43       12.50      6.38 o
  -7   7  11       58.42       49.69     10.00 o
  -6   7  11       68.39       71.17      9.49 o
  -5   7  11      213.57      221.22     11.84 o
  -4   7  11      166.14      170.92     11.17 o
  -3   7  11      154.09      168.57      9.95 o
  -2   7  11      562.76      649.17     16.79 o
  -1   7  11      282.51      271.60     11.79 o
   0   7  11      158.32      162.13     15.99 o
   1   7  11      167.13      174.65     15.03 o
  -6   8  11      109.82      108.83     10.61 o
  -5   8  11       72.27       57.09      9.95 o
  -4   8  11      123.88      132.70     10.61 o
  -3   8  11      190.33      233.16     12.04 o
  -2   8  11      122.22      122.86     10.51 o
  -1   8  11      122.53      118.63     21.33 o
   0   8  11       92.97      105.27      6.74 o
  -3   9  11       33.08       29.44      9.44 o
   2 -12  12      165.64      158.72     11.12 o
  -1 -11  12       36.00       39.05     11.05 o
   0 -11  12        1.09        5.10      5.54 o
   1 -11  12       11.85       13.99      5.59 o
   2 -11  12       17.93       15.82      7.65 o
   3 -11  12       20.70       19.18      7.81 o
   4 -11  12       10.53        0.31      7.40 o
   5 -11  12       22.99       31.84      7.24 o
  -2 -10  12      162.84      158.57     11.89 o
  -1 -10  12      255.55      274.58     13.52 o
   0 -10  12      187.31      186.93      7.46 o
   1 -10  12      154.46      155.22      9.87 o
   2 -10  12      151.31      165.20      9.74 o
   3 -10  12      146.24      135.76     10.05 o
   4 -10  12      101.89       95.71      8.57 o
   5 -10  12      185.21      207.65     11.07 o
  -3  -9  12       66.81       72.81      9.64 o
  -2  -9  12       45.34       44.49      9.13 o
  -1  -9  12       15.07       24.07      5.87 o
   0  -9  12       10.60       10.63      5.03 o
   1  -9  12        2.68        9.14      5.84 o
   2  -9  12        8.80       21.68      6.07 o
   3  -9  12        0.37        6.99      5.36 o
   4  -9  12       28.93       34.08      7.14 o
   5  -9  12        6.77        5.00      6.68 o
   6  -9  12        0.86        7.30      6.89 o
  -4  -8  12       51.37       57.45     10.10 o
  -3  -8  12       80.43       95.46     10.00 o
  -2  -8  12       89.82       89.59      9.29 o
  -1  -8  12      185.19      185.12      7.30 o
   0  -8  12      395.03      356.97     12.27 o
   1  -8  12      126.75      133.30      6.53 o
   2  -8  12      120.08      132.55      8.42 o
   3  -8  12      247.97      240.92     11.38 o
   4  -8  12      381.02      363.31     14.34 o
   5  -8  12      218.54      210.15     10.87 o
   6  -8  12       48.77       42.35      7.60 o
  -5  -7  12       62.48       41.38     10.15 o
  -4  -7  12      139.90      142.40     11.58 o
  -3  -7  12      166.32      187.91     11.38 o
  -2  -7  12       78.54       96.89      8.67 o
  -1  -7  12      114.07      124.60      6.24 o
   0  -7  12       54.51       47.74      5.48 o
   1  -7  12      248.68      248.46     13.01 o
   2  -7  12      358.40      370.25     18.27 o
   3  -7  12       13.02       25.41      5.56 o
   4  -7  12       13.57       14.54      5.71 o
   5  -7  12       24.62       24.90      6.02 o
   6  -7  12       39.71       52.65      7.14 o
  -5  -6  12       39.84       49.29      9.59 o
  -4  -6  12       44.91       55.46      8.67 o
  -3  -6  12       94.07       79.54      9.13 o
  -2  -6  12      119.35      130.92      9.03 o
  -1  -6  12      202.63      175.94      7.35 o
   0  -6  12       11.32        8.65      5.23 o
   1  -6  12       22.62       21.71      4.32 o
   2  -6  12      445.67      408.46     18.93 o
   3  -6  12      194.27      178.31      9.85 o
   4  -6  12      193.78      198.06     10.51 o
   5  -6  12       63.77       58.77      7.24 o
   6  -6  12       76.97       81.73      8.67 o
   7  -6  12       93.73      108.37      9.18 o
  -6  -5  12       94.59       92.19     11.33 o
  -5  -5  12       96.71       83.47     10.00 o
  -4  -5  12      185.72      152.80     10.20 o
  -3  -5  12      297.75      307.90     16.33 o
  -2  -5  12      418.21      460.15     20.92 o
  -1  -5  12      365.96      356.26     12.52 o
   0  -5  12      268.90      273.08      9.87 o
   1  -5  12      309.92      322.61     12.09 o
   2  -5  12      251.06      225.61     11.12 o
   3  -5  12      298.61      304.23     14.18 o
   4  -5  12      117.51      100.56      7.60 o
   5  -5  12      121.58      122.86      8.21 o
   6  -5  12       76.46       78.32      8.57 o
   7  -5  12       24.92       51.27      6.73 o
  -6  -4  12        3.39        5.61      8.88 o
  -5  -4  12        2.71        5.66      7.91 o
  -4  -4  12        0.32       12.81      7.19 o
  -3  -4  12       24.53       28.21      7.09 o
  -2  -4  12       12.96       18.37      6.73 o
  -1  -4  12       16.13       15.08      9.31 o
   0  -4  12       11.04        9.48      3.91 o
   1  -4  12      223.81      234.63     15.36 o
   2  -4  12      406.88      424.89     18.78 o
   3  -4  12       88.01       94.18      6.63 o
   4  -4  12        0.71        9.80      5.05 o
   5  -4  12        0.48       -2.96      5.61 o
   6  -4  12       49.42       56.84      7.40 o
  -7  -3  12       73.65       57.40     11.12 o
  -6  -3  12       88.21       80.20     10.10 o
  -5  -3  12      229.99      240.05     11.84 o
  -4  -3  12      237.50      226.22     13.11 o
  -3  -3  12      295.82      292.80     16.53 o
  -2  -3  12      890.51      929.53     34.08 o
  -1  -3  12      775.02      807.25     31.22 o
   0  -3  12      307.92      294.41     21.02 o
   1  -3  12      116.47       99.94     15.77 o
   2  -3  12      274.09      257.39     13.16 o
   3  -3  12      623.10      661.16     22.81 o
   4  -3  12      418.72      403.41     16.43 o
   5  -3  12      204.96      223.31     10.71 o
   6  -3  12       57.56       45.25      7.60 o
  -7  -2  12       23.59       25.00      9.39 o
  -6  -2  12      129.58      115.97      9.95 o
  -5  -2  12       25.17       28.83      8.32 o
  -4  -2  12        0.10       14.85      6.79 o
  -3  -2  12        5.34       -5.10      6.53 o
  -2  -2  12       66.82       86.17      7.65 o
  -1  -2  12       11.05       10.96      7.04 o
   0  -2  12        7.04        8.31      3.17 o
   1  -2  12      140.98      131.31      5.19 o
   2  -2  12        0.06        0.20      4.39 o
   3  -2  12        7.82       10.87      4.54 o
   4  -2  12        1.72        2.60      5.00 o
   5  -2  12       14.17       10.41      6.22 o
   6  -2  12        0.31       10.31      6.33 o
  -7  -1  12       55.77       54.90     10.46 o
  -6  -1  12      113.37      112.14     10.05 o
  -5  -1  12      121.93      103.31      9.54 o
  -4  -1  12      363.32      342.39     16.89 o
  -3  -1  12      441.27      525.76     25.66 o
  -2  -1  12      379.23      340.10     17.91 o
  -1  -1  12      228.89      220.93     14.85 o
   0  -1  12      323.20      337.36     19.74 o
   1  -1  12      912.48      911.43     75.64 o
   2  -1  12      304.81      304.13     14.74 o
   3  -1  12      217.82      219.13     11.02 o
   4  -1  12      267.27      266.58     12.70 o
   5  -1  12      226.89      237.65     10.92 o
   6  -1  12      114.51      109.54      8.98 o
  -7   0  12       42.60       59.03      9.23 o
  -6   0  12       54.26       55.00      8.93 o
  -5   0  12      200.33      193.11     10.51 o
  -4   0  12      327.06      352.14     16.94 o
  -3   0  12      174.94      197.40     11.22 o
  -2   0  12      241.22      244.54     10.92 o
  -1   0  12      185.10      196.75     13.39 o
   0   0  12       79.21       87.01     10.82 o
   1   0  12       45.06       43.98      4.28 o
   2   0  12      104.77      104.23      6.73 o
   3   0  12       24.40       13.27      5.71 o
   4   0  12       12.23       17.35      5.92 o
   5   0  12       34.00       23.52      7.45 o
  -8   1  12       20.23       21.99      9.59 o
  -7   1  12       18.19       20.36      8.67 o
  -6   1  12       24.39       22.55      8.21 o
  -5   1  12      258.35      265.97     11.68 o
  -4   1  12      502.47      470.61     22.09 o
  -3   1  12        4.00       13.83      6.28 o
  -2   1  12       19.49       36.63      5.66 o
  -1   1  12      286.29      279.86     35.18 o
   0   1  12      455.83      445.68     17.65 o
   1   1  12      582.64      576.60     68.83 o
   2   1  12      188.92      185.81      9.59 o
   3   1  12      116.08      108.11      7.91 o
   4   1  12       75.76       79.18      7.45 o
   5   1  12      155.79      173.62     10.41 o
  -8   2  12       85.60      110.51     10.66 o
  -7   2  12      100.56       97.09     10.92 o
  -6   2  12      149.93      137.70     10.25 o
  -5   2  12      225.98      219.03     12.19 o
  -4   2  12      203.82      198.67     10.20 o
  -3   2  12      660.77      695.45     23.78 o
  -2   2  12      365.34      403.67     18.62 o
  -1   2  12      287.68      248.16     31.56 o
   0   2  12      313.86      290.50     10.39 o
   1   2  12       99.69       97.32      5.24 o
   2   2  12      239.46      242.90     11.12 o
   3   2  12      160.33      153.42      9.49 o
   4   2  12      143.65      145.20      9.44 o
  -7   3  12        0.57       -8.83      8.83 o
  -6   3  12       22.34       16.48      8.01 o
  -5   3  12       12.92       16.43      7.35 o
  -4   3  12        0.51        3.83      6.73 o
  -3   3  12       21.85       14.80      6.73 o
  -2   3  12      130.23      145.36      8.62 o
  -1   3  12       97.71      110.01      5.21 o
   0   3  12       41.47       51.63      4.60 o
   1   3  12       34.36       35.19      4.45 o
   2   3  12       91.30       74.79      7.75 o
   3   3  12       49.12       41.63      7.40 o
   4   3  12       54.09       81.89      7.91 o
  -7   4  12      135.84      142.75     11.22 o
  -6   4  12      154.67      162.24     10.51 o
  -5   4  12      300.20      275.71     13.52 o
  -4   4  12      328.58      352.85     15.10 o
  -3   4  12      602.32      606.17     21.12 o
  -2   4  12      384.81      401.53     18.11 o
  -1   4  12      219.15      224.30     20.36 o
   0   4  12      202.81      190.30     28.06 o
   1   4  12      206.59      209.04      7.32 o
   2   4  12      231.47      238.72     10.66 o
   3   4  12      216.81      199.90     11.17 o
  -7   5  12        1.34       -6.58      9.08 o
  -6   5  12       15.48       14.64      8.37 o
  -5   5  12       31.04       37.55      8.11 o
  -4   5  12        5.45        5.77      7.81 o
  -3   5  12        0.15       -6.73      7.19 o
  -2   5  12       12.94       17.75      7.30 o
  -1   5  12        1.36        5.16      4.25 o
   0   5  12       22.24       17.41      6.15 o
   1   5  12        0.09        5.69      4.37 o
   2   5  12       60.47       37.35      8.42 o
  -6   6  12      204.73      204.33     12.14 o
  -5   6  12      138.36      149.54     10.61 o
  -4   6  12       28.74       30.66      8.27 o
  -3   6  12      282.37      265.76     12.96 o
  -2   6  12      611.53      667.90     17.50 o
  -1   6  12      221.94      230.18     31.07 o
   0   6  12      211.72      229.49      8.11 o
   1   6  12      228.32      238.72     23.49 o
  -6   7  12      101.72       99.03     11.17 o
  -5   7  12       79.65       84.69      9.95 o
  -4   7  12      134.21      143.77     11.43 o
  -3   7  12       32.80       32.50      8.88 o
  -2   7  12        6.31        3.06      8.06 o
  -1   7  12       52.43       45.45      5.98 o
   0   7  12       30.90       36.54     12.35 o
  -3   8  12      111.95      130.41     10.51 o
   1 -11  13      279.44      305.52     14.95 o
   2 -11  13      164.92      167.34     11.28 o
   3 -11  13       52.06       41.38      8.88 o
  -1 -10  13        8.71       21.12      7.35 o
   0 -10  13        1.07        0.16      5.40 o
   1 -10  13        2.14       -0.37      5.17 o
   2 -10  13        0.82       -6.73      6.73 o
   3 -10  13        1.73       -3.16      6.99 o
   4 -10  13        3.41        3.21      7.04 o
  -2  -9  13      120.15      147.29     11.22 o
  -1  -9  13      176.01      173.40      7.97 o
   0  -9  13      162.90      161.71      7.35 o
   1  -9  13      165.61      164.18      7.35 o
   2  -9  13      180.65      188.31     10.36 o
   3  -9  13      123.59      141.94      9.39 o
   4  -9  13      176.46      166.07     10.56 o
   5  -9  13       78.08       76.78      8.37 o
  -3  -8  13       39.39       36.28     10.25 o
  -2  -8  13       49.95       52.55      9.39 o
  -1  -8  13        8.05       13.10      5.15 o
   0  -8  13        0.88        5.66      4.55 o
   1  -8  13       90.53       96.65      6.16 o
   2  -8  13       34.51       38.01      6.84 o
   3  -8  13       24.52       15.61      6.33 o
   4  -8  13       21.79       22.24      6.48 o
   5  -8  13        6.52        5.66      6.68 o
  -4  -7  13        8.67       13.06      8.83 o
  -3  -7  13       47.13       42.50      9.03 o
  -2  -7  13      266.28      305.10     13.67 o
  -1  -7  13      334.65      334.40     11.30 o
   0  -7  13       31.71       20.73      4.74 o
   1  -7  13      218.67      215.64      7.17 o
   2  -7  13      313.36      321.68     13.98 o
   3  -7  13      151.03      147.55      8.83 o
   4  -7  13      108.42      100.51      8.52 o
   5  -7  13       44.78       51.99      7.09 o
   6  -7  13       77.72       68.62      9.18 o
  -5  -6  13       78.61       91.43     11.48 o
  -4  -6  13      130.32      128.37     11.02 o
  -3  -6  13       79.19       59.59      9.13 o
  -2  -6  13       72.51       64.08      8.72 o
  -1  -6  13      112.71      123.56     10.15 o
   0  -6  13      315.05      322.99     27.19 o
   1  -6  13      145.78      148.92      6.15 o
   2  -6  13      120.87      130.36      8.62 o
   3  -6  13      142.96      138.88      8.67 o
   4  -6  13       35.13       42.86      6.22 o
   5  -6  13       54.22       55.10      7.19 o
   6  -6  13       13.41        1.38      7.35 o
  -5  -5  13       18.86       17.81      8.78 o
  -4  -5  13       98.94       91.53     10.10 o
  -3  -5  13       39.10       37.04      8.62 o
  -2  -5  13       17.10       23.93      6.94 o
  -1  -5  13       60.39       50.43      5.33 o
   0  -5  13       47.82       44.94      4.69 o
   1  -5  13       62.33       65.71      8.93 o
   2  -5  13      159.66      138.62      8.47 o
   3  -5  13      178.91      178.67      9.64 o
   4  -5  13       71.50       67.91      7.30 o
   5  -5  13       70.56       71.43      7.81 o
   6  -5  13       49.25       56.38      8.21 o
  -6  -4  13       98.43       97.04     10.82 o
  -5  -4  13      136.90      129.03     11.07 o
  -4  -4  13       86.22       93.06      9.03 o
  -3  -4  13      213.32      228.87     11.43 o
  -2  -4  13      379.40      363.82     17.96 o
  -1  -4  13      244.70      265.69     15.66 o
   0  -4  13      389.79      410.06     21.05 o
   1  -4  13      492.12      482.86     14.72 o
   2  -4  13      309.90      341.53     15.82 o
   3  -4  13       87.73       87.70      7.24 o
   4  -4  13       82.72       96.84      7.65 o
   5  -4  13      117.27      116.78      8.52 o
   6  -4  13       61.26       50.31      8.16 o
  -6  -3  13       10.47       12.19      9.08 o
  -5  -3  13       10.01        4.23      8.52 o
  -4  -3  13        6.05        6.38      8.01 o
  -3  -3  13        0.20       -0.77      7.40 o
  -2  -3  13        0.11       -1.58      6.63 o
  -1  -3  13       19.37       18.57      4.10 o
   0  -3  13       92.18       85.93      9.77 o
   1  -3  13       77.60       86.45      9.69 o
   2  -3  13        6.19        7.19      5.05 o
   3  -3  13       29.32       28.78      5.77 o
   4  -3  13        3.52        1.63      5.61 o
   5  -3  13       59.83       66.12      7.55 o
   6  -3  13       19.04       21.73      6.89 o
  -6  -2  13      105.92      102.75     11.63 o
  -5  -2  13      207.74      219.08     11.89 o
  -4  -2  13      245.87      219.23     11.79 o
  -3  -2  13      198.30      203.98     12.04 o
  -2  -2  13      367.32      412.65     19.29 o
  -1  -2  13      293.84      287.48     10.46 o
   0  -2  13      643.97      615.31     48.47 o
   1  -2  13      543.29      550.68     39.49 o
   2  -2  13      136.60      139.33      7.86 o
   3  -2  13      236.61      239.79     11.33 o
   4  -2  13      169.76      159.08      8.93 o
   5  -2  13      158.42      157.96      9.69 o
  -7  -1  13       32.88       44.85      9.69 o
  -6  -1  13       22.12       28.32      9.69 o
  -5  -1  13       33.21       33.26      8.37 o
  -4  -1  13        7.45       11.58      7.40 o
  -3  -1  13       31.03       36.12      7.55 o
  -2  -1  13       59.92       70.36      7.30 o
  -1  -1  13       59.93       47.78      4.22 o
   0  -1  13       16.07       17.70     12.27 o
   1  -1  13       40.40       39.24      4.53 o
   2  -1  13       67.53       62.50      6.07 o
   3  -1  13        0.53       -0.66      5.41 o
   4  -1  13        0.16        7.19      5.41 o
   5  -1  13        5.52       15.10      6.12 o
  -7   0  13       26.88       31.89      9.90 o
  -6   0  13       51.86       43.98      9.13 o
  -5   0  13      265.02      268.72     13.37 o
  -4   0  13      157.02      179.69     10.36 o
  -3   0  13       79.20       81.33      8.06 o
  -2   0  13      373.06      362.34     17.86 o
  -1   0  13      385.69      384.45     45.89 o
   0   0  13      422.51      428.87     12.95 o
   1   0  13      240.00      252.53     22.07 o
   2   0  13      162.11      170.92      8.32 o
   3   0  13      161.67      146.94      8.93 o
   4   0  13      211.42      208.47     10.82 o
   5   0  13      127.82      129.23     10.00 o
  -7   1  13       72.47       60.56     10.82 o
  -6   1  13      109.07      103.16     10.61 o
  -5   1  13       46.12       58.37      8.88 o
  -4   1  13      214.71      214.95     11.73 o
  -3   1  13      380.90      363.97     17.55 o
  -2   1  13        4.60        4.54      5.61 o
  -1   1  13      125.71      128.54     16.07 o
   0   1  13      237.54      213.84     11.86 o
   1   1  13      164.77      153.05     17.86 o
   2   1  13       62.93       53.42      6.63 o
   3   1  13       57.53       58.11      7.30 o
   4   1  13       53.36       62.55      7.75 o
  -7   2  13       58.96       59.18     10.46 o
  -6   2  13       34.58       15.66      9.29 o
  -5   2  13        6.09       14.59      7.70 o
  -4   2  13       24.63       35.71      8.11 o
  -3   2  13      117.16      118.26      8.78 o
  -2   2  13      116.44      119.39      8.06 o
  -1   2  13      259.83      266.69     13.95 o
   0   2  13      134.70      152.62     24.46 o
   1   2  13      137.78      133.08     12.65 o
   2   2  13      129.20      129.23      8.06 o
   3   2  13       89.24       98.93      8.72 o
   4   2  13       81.46       75.92      8.67 o
  -7   3  13       41.81       63.57     10.05 o
  -6   3  13      156.49      146.78     11.17 o
  -5   3  13      167.00      155.05     10.92 o
  -4   3  13      191.81      172.91     11.38 o
  -3   3  13      338.41      339.28     15.20 o
  -2   3  13      375.25      355.56     15.31 o
  -1   3  13      294.51      291.59     17.91 o
   0   3  13      188.93      197.75     10.56 o
   1   3  13      186.95      188.84     12.07 o
   2   3  13      122.53      123.72      8.98 o
   3   3  13       54.96       43.77      8.01 o
  -6   4  13        4.58        8.72      8.72 o
  -5   4  13        1.20        4.23      8.06 o
  -4   4  13        5.04        4.80      7.81 o
  -3   4  13       65.30       67.86      8.57 o
  -2   4  13       54.52       49.74      8.42 o
  -1   4  13        4.46       12.84      4.20 o
   0   4  13        4.18        6.33      4.60 o
   1   4  13       36.66       38.82      7.14 o
   2   4  13       41.07       39.23      8.27 o
  -6   5  13      171.31      187.91     11.89 o
  -5   5  13      169.02      167.91     11.99 o
  -4   5  13      123.43      113.01     10.82 o
  -3   5  13      324.98      339.94     13.67 o
  -2   5  13      270.34      304.74     12.96 o
  -1   5  13      181.33      177.78     24.34 o
   0   5  13      245.99      227.85     22.01 o
   1   5  13      151.37      159.83     16.68 o
  -5   6  13        8.30        6.02      8.72 o
  -4   6  13       55.81       43.16      9.44 o
  -3   6  13        6.30        8.78      8.16 o
  -2   6  13       17.56        9.80      8.83 o
  -1   6  13        4.56       -2.12      5.28 o
   0   6  13        1.06       -0.46      5.06 o
   0 -10  14       98.46       84.84      7.23 o
   1 -10  14      159.73      167.68      8.25 o
   2 -10  14       68.95       63.93      8.93 o
   3 -10  14       73.66       75.92      9.03 o
  -1  -9  14        0.43        4.28      5.54 o
   0  -9  14        0.36        1.61      5.24 o
   1  -9  14        9.00        3.89      6.81 o
   2  -9  14        0.09       -6.89      6.89 o
   3  -9  14       16.86       15.56      7.30 o
   4  -9  14        6.73        5.31      6.99 o
  -2  -8  14      100.31       93.93     10.82 o
  -1  -8  14       46.66       43.46      8.01 o
   0  -8  14       83.67       89.07      6.50 o
   1  -8  14      283.43      276.71     12.04 o
   2  -8  14      155.09      154.79      9.69 o
   3  -8  14      134.20      145.76      9.90 o
   4  -8  14       79.31       81.33      8.52 o
  -3  -7  14       60.62       54.34     10.46 o
  -2  -7  14       32.28       25.82      9.13 o
  -1  -7  14       61.86       70.00     10.48 o
   0  -7  14       63.80       65.36      5.58 o
   1  -7  14        0.38        4.99      4.40 o
   2  -7  14       48.72       54.69      7.04 o
   3  -7  14       37.50       39.08      7.09 o
   4  -7  14       25.07       39.85      6.43 o
   5  -7  14        7.25        8.11      6.48 o
  -4  -6  14       36.31       45.51      9.23 o
  -3  -6  14       75.63       91.27     10.10 o
  -2  -6  14      129.87      132.86     10.77 o
  -1  -6  14       91.13       85.20      6.07 o
   0  -6  14       72.52       66.35      5.40 o
   1  -6  14       77.29       78.57     15.15 o
   2  -6  14      152.83      141.53      9.18 o
   3  -6  14       86.46       98.16      7.86 o
   4  -6  14       79.47       85.46      8.42 o
   5  -6  14      104.17      121.17      9.29 o
  -5  -5  14       73.53       66.84     10.82 o
  -4  -5  14       56.73       60.31     10.20 o
  -3  -5  14      120.37      149.28     10.66 o
  -2  -5  14      139.74      145.05     10.20 o
  -1  -5  14      184.13      189.28      9.52 o
   0  -5  14      193.53      205.52     18.27 o
   1  -5  14       63.77       65.23      7.09 o
   2  -5  14       60.88       62.86      7.30 o
   3  -5  14      160.95      158.26      9.29 o
   4  -5  14      133.77      143.98      9.49 o
   5  -5  14       14.01       19.34      6.22 o
  -5  -4  14       16.33       27.24      9.49 o
  -4  -4  14       10.96       15.71      8.67 o
  -3  -4  14        2.08        8.93      7.60 o
  -2  -4  14        3.41       10.10      7.45 o
  -1  -4  14       19.52       21.60      4.77 o
   0  -4  14       13.77       16.73      4.28 o
   1  -4  14       49.19       43.10      7.19 o
   2  -4  14      145.98      138.52      8.57 o
   3  -4  14      131.98      122.24      8.21 o
   4  -4  14       95.92      117.75      8.47 o
   5  -4  14        9.40        5.15      6.48 o
  -5  -3  14       88.09       97.60     11.02 o
  -4  -3  14      117.28       94.54     10.51 o
  -3  -3  14      230.30      224.23     11.63 o
  -2  -3  14      233.06      266.42     13.11 o
  -1  -3  14      193.67      211.88      7.30 o
   0  -3  14      448.02      430.57     29.54 o
   1  -3  14      225.87      231.85     24.21 o
   2  -3  14       84.65       80.56      7.19 o
   3  -3  14       75.04       80.82      6.89 o
   4  -3  14      108.13       98.67      8.78 o
   5  -3  14      176.95      178.21     10.66 o
  -6  -2  14       25.51       24.54      9.95 o
  -5  -2  14       34.09       63.98     10.05 o
  -4  -2  14        3.03        2.14      8.37 o
  -3  -2  14        8.18        8.72      7.65 o
  -2  -2  14        0.25        3.47      6.28 o
  -1  -2  14       12.23       14.78      5.46 o
   0  -2  14       36.07       26.89      4.78 o
   1  -2  14        0.31        3.47      3.63 o
   2  -2  14        8.90       -1.17      5.77 o
   3  -2  14        0.02        0.00      5.20 o
   4  -2  14       12.30       18.72      6.58 o
  -6  -1  14       95.03       86.02     11.48 o
  -5  -1  14      217.07      210.25     13.27 o
  -4  -1  14       79.04       86.78      9.90 o
  -3  -1  14      124.87      113.52      9.44 o
  -2  -1  14      269.60      253.98     13.98 o
  -1  -1  14      339.47      358.31     26.76 o
   0  -1  14      275.27      303.12     19.31 o
   1  -1  14      216.59      231.49      7.69 o
   2  -1  14      136.43      132.75      8.37 o
   3  -1  14      144.52      149.49      9.29 o
   4  -1  14      202.79      211.63     11.17 o
  -6   0  14       16.97       11.58      9.54 o
  -5   0  14        1.36        7.91      8.47 o
  -4   0  14      172.17      186.68     11.73 o
  -3   0  14      130.36      130.20      9.69 o
  -2   0  14       48.19       37.04      7.04 o
  -1   0  14       57.76       65.16      4.77 o
   0   0  14        3.17        1.42      4.00 o
   1   0  14       10.87       10.18      3.97 o
   2   0  14       11.17        8.32      5.61 o
   3   0  14       43.03       30.76      7.19 o
   4   0  14        0.19       -3.11      6.79 o
  -6   1  14       76.92       61.58     11.22 o
  -5   1  14       23.13       13.27      9.49 o
  -4   1  14      133.10      113.52     10.46 o
  -3   1  14      195.31      217.60     10.51 o
  -2   1  14      134.95      163.93      9.39 o
  -1   1  14      116.10      104.92      5.45 o
   0   1  14       36.50       35.09      4.90 o
   1   1  14      187.54      208.35     13.75 o
   2   1  14      252.47      233.21     11.12 o
   3   1  14      296.51      325.00     12.81 o
  -6   2  14       48.90       48.83     10.66 o
  -5   2  14       58.36       58.37      9.80 o
  -4   2  14      151.30      136.12     10.66 o
  -3   2  14      191.92      229.33     11.17 o
  -2   2  14      108.47      108.11      8.98 o
  -1   2  14      100.07       84.75      5.30 o
   0   2  14      184.31      174.43     11.12 o
   1   2  14       89.01       92.69      6.10 o
   2   2  14       45.17       48.32      7.45 o
  -6   3  14        2.26        1.73      9.29 o
  -5   3  14        2.81       -4.90      8.67 o
  -4   3  14       67.74       70.10      9.80 o
  -3   3  14      112.90      109.13      9.29 o
  -2   3  14       54.08       67.40      8.21 o
  -1   3  14       28.76       35.28     13.78 o
   0   3  14       56.83       47.76      5.49 o
   1   3  14      112.54      124.17     17.53 o
   2   3  14       52.03       62.35      7.65 o
  -5   4  14      111.62      129.18     11.33 o
  -4   4  14      104.44      114.64     10.61 o
  -3   4  14      255.31      264.03     12.19 o
  -2   4  14      203.51      224.79     11.94 o
  -1   4  14      182.71      197.14     23.88 o
   0   4  14      124.11      127.94      6.90 o
   1   4  14       61.01       61.90      8.70 o
  -4   5  14        2.65        2.65      9.13 o
  -3   5  14       14.26       21.38      8.88 o
  -2   5  14        0.11       -8.06      8.21 o
  -1   5  14        0.60        0.69      4.95 o
   1  -9  15      121.34      116.08      7.63 o
  -1  -8  15       43.04       52.08      7.40 o
   0  -8  15       20.34       10.78      7.37 o
   1  -8  15        0.08        0.39      5.05 o
   2  -8  15        0.05       10.00      6.89 o
   3  -8  15        0.21        5.97      6.53 o
  -2  -7  15       56.92       51.12     10.20 o
  -1  -7  15      175.91      167.71     12.47 o
   0  -7  15      157.30      150.31      7.65 o
   1  -7  15      130.48      145.17      8.19 o
   2  -7  15      122.52      104.39      9.34 o
   3  -7  15       40.15       31.38      7.81 o
  -3  -6  15       48.24       66.99     10.20 o
  -2  -6  15       83.66       95.61      9.95 o
  -1  -6  15       59.42       52.77      6.23 o
   0  -6  15       30.00       21.84      5.28 o
   1  -6  15       39.36       43.11      5.56 o
   2  -6  15       49.69       62.50      7.14 o
   3  -6  15       57.44       55.92      8.21 o
   4  -6  15       18.38       33.83      7.30 o
  -4  -5  15       31.55       39.29     10.10 o
  -3  -5  15       87.83       64.08     10.61 o
  -2  -5  15       53.39       37.30      8.93 o
  -1  -5  15       37.43       44.82      9.08 o
   0  -5  15       53.05       63.69      5.38 o
   1  -5  15       57.13       58.20      7.98 o
   2  -5  15       35.61       31.17      6.99 o
   3  -5  15       61.21       78.06      7.75 o
   4  -5  15      109.59      114.49     10.15 o
  -4  -4  15       94.35      113.31     11.12 o
  -3  -4  15      110.88      120.25     10.71 o
  -2  -4  15       88.05       82.55      9.39 o
  -1  -4  15      172.04      182.04      7.21 o
   0  -4  15      189.97      196.88      9.34 o
   1  -4  15       80.64       88.61      5.88 o
   2  -4  15      157.74      143.06      9.49 o
   3  -4  15      115.21      114.79      9.03 o
   4  -4  15       19.23       27.04      6.94 o
  -5  -3  15        3.79      -10.20     10.20 o
  -4  -3  15        1.20       -8.98      8.98 o
  -3  -3  15        0.07       -2.09      8.11 o
  -2  -3  15        5.12        3.32      7.75 o
  -1  -3  15       34.24       26.29      6.73 o
   0  -3  15      127.90      132.97      6.20 o
   1  -3  15       17.34       23.07      4.79 o
   2  -3  15       22.12       22.14      6.33 o
   3  -3  15       13.17       12.70      6.28 o
   4  -3  15       18.06       21.84      6.89 o
  -5  -2  15       73.99       67.75     11.02 o
  -4  -2  15      131.22      134.18     11.63 o
  -3  -2  15      192.31      227.29     12.24 o
  -2  -2  15      175.31      164.13     10.71 o
  -1  -2  15      150.75      145.47      8.72 o
   0  -2  15      191.48      207.98      7.19 o
   1  -2  15      260.60      277.85      7.92 o
   2  -2  15       89.85       88.32      7.86 o
   3  -2  15      108.35      117.55      9.08 o
  -5  -1  15        0.86        7.14     10.00 o
  -4  -1  15       48.40       54.49      9.59 o
  -3  -1  15        0.38       -1.68      7.86 o
  -2  -1  15        0.12       -0.51      6.99 o
  -1  -1  15        4.92        8.59      4.00 o
   0  -1  15       11.22       16.17      4.29 o
   1  -1  15        1.00       -8.03     12.81 o
   2  -1  15        2.28        1.58      5.97 o
   3  -1  15        0.11        3.93      6.22 o
  -5   0  15       55.75       54.28     11.12 o
  -4   0  15      231.09      206.63     12.81 o
  -3   0  15      109.76      100.20      9.44 o
  -2   0  15      192.67      231.63     11.12 o
  -1   0  15      171.16      159.84      7.60 o
   0   0  15      130.19      120.43      6.11 o
   1   0  15      125.88      137.29     13.29 o
   2   0  15      144.80      150.51      9.85 o
  -5   1  15       87.76      118.52     11.38 o
  -4   1  15       57.54       28.83     10.00 o
  -3   1  15       57.92       45.76      8.93 o
  -2   1  15       30.44       50.76      7.30 o
  -1   1  15       40.28       49.51      4.90 o
   0   1  15       33.18       33.30      5.00 o
   1   1  15       34.20       33.47      5.09 o
   2   1  15       35.27       51.33      6.94 o
  -5   2  15       35.44       36.84     10.61 o
  -4   2  15       31.79       31.28      8.98 o
  -3   2  15       63.20       47.24      8.32 o
  -2   2  15       79.41       68.16      8.78 o
  -1   2  15       57.61       49.57      8.72 o
   0   2  15      103.94      109.85      6.66 o
   1   2  15      140.40      154.89     16.56 o
  -4   3  15      119.78      138.11     11.58 o
  -3   3  15      143.04      150.51     10.77 o
  -2   3  15       98.36       93.42      9.64 o
  -1   3  15      161.00      158.90     11.79 o
   0   3  15       96.20      107.71     16.02 o
  -2   4  15        8.17        9.08      8.67 o
   0  -7  16        5.97        2.58      5.81 o
   1  -7  16        1.29       -3.56      5.34 o
  -1  -6  16       93.30       88.43      7.16 o
   0  -6  16      126.47      135.55      7.39 o
   1  -6  16       51.95       67.83      6.11 o
   2  -6  16       25.58       17.55      7.35 o
  -2  -5  16       46.58       43.88      9.44 o
  -1  -5  16       47.39       46.39      6.35 o
   0  -5  16       46.93       41.39      6.17 o
   1  -5  16       52.29       56.46     11.50 o
   2  -5  16       47.25       39.95      8.06 o
  -3  -4  16       15.03       14.49      9.39 o
  -2  -4  16        1.60        6.43      8.32 o
  -1  -4  16       38.84       41.82      7.07 o
   0  -4  16       41.33       39.65      5.51 o
   1  -4  16       28.28       29.46      5.50 o
   2  -4  16       33.70       29.03      7.19 o
  -3  -3  16       56.02       52.19      9.85 o
  -2  -3  16      123.94      154.08     10.66 o
  -1  -3  16       88.47       86.53     14.67 o
   0  -3  16      134.67      128.72     12.83 o
   1  -3  16      117.85      125.80      6.69 o
   2  -3  16       61.87       68.47      7.81 o
  -3  -2  16        0.00        3.11      8.72 o
  -2  -2  16       25.24       35.15      8.11 o
  -1  -2  16       37.04       54.69      5.50 o
   0  -2  16        7.17        6.63      8.16 o
   1  -2  16        0.03        3.13      5.36 o
   2  -2  16        0.77        7.04      6.17 o
  -4  -1  16      123.16      108.72     12.30 o
  -3  -1  16       75.03       61.48     10.10 o
  -2  -1  16      129.55      114.44     10.15 o
  -1  -1  16      115.74      116.63      6.82 o
   0  -1  16      119.52      112.25     10.92 o
   1  -1  16       93.28       95.80      6.44 o
  -3   0  16        7.58        7.81      7.70 o
  -2   0  16        1.33       -2.55      7.24 o
  -1   0  16       46.22       55.11     12.04 o
   0   0  16       15.88       15.24      5.33 o
   1   0  16        0.29       -1.54      4.77 o
  -3   1  16      120.02      145.00     10.97 o
  -2   1  16       68.34       64.08      8.93 o
  -1   1  16       68.94       59.72      5.64 o
   0   1  16       75.59       84.79      6.40 o
 
